# Supplementary material for: Predicting cancer-associated germline variations in proteins
Source: BMC Genomics. 2012 Jun 18;13(Suppl 4):S8. doi: 10.1186/1471-2164-13-S4-S8 (PMC3372458; doi:10.1186/1471-2164-13-S4-S8)
Supplement: Additional file 1 — Data set [file 1471-2164-13-S4-S8-S1.txt]

# Protein = accession number
# Pos = sequence postion
# W = wild type residue
# M = mutated residue
# Cancer = 1 if associated to cancer 0 if other disease
> TS_0 
Protein Pos W M Cancer
O00255 110 G E 1
O00255 12 P L 1
O00255 135 K I 1
O00255 139 H D 1
O00255 139 H P 1
O00255 139 H R 1
O00255 139 H Y 1
O00255 144 F V 1
O00255 159 S I 1
O00255 160 S F 1
O00255 161 G D 1
O00255 165 A P 1
O00255 165 A T 1
O00255 167 V F 1
O00255 169 A D 1
O00255 170 C R 1
O00255 173 L P 1
O00255 177 D Y 1
O00255 181 A P 1
O00255 184 E D 1
O00255 184 E K 1
O00255 184 E Q 1
O00255 186 H R 1
O00255 188 W R 1
O00255 188 W S 1
O00255 189 V E 0
O00255 220 V M 1
O00255 228 L P 1
O00255 22 L R 1
O00255 230 G R 1
O00255 234 R L 1
O00255 245 V F 1
O00255 246 C F 1
O00255 246 C R 1
O00255 246 C Y 1
O00255 247 A V 1
O00255 258 S P 1
O00255 258 S W 1
O00255 260 E K 0
O00255 264 L R 1
O00255 265 Q P 0
O00255 269 L P 1
O00255 26 E K 1
O00255 272 L P 0
O00255 279 E A 1
O00255 282 P H 0
O00255 286 G R 1
O00255 289 A E 1
O00255 289 A P 1
O00255 291 L P 1
O00255 310 G D 0
O00255 314 A P 1
O00255 316 T P 1
O00255 319 R P 1
O00255 322 H R 1
O00255 322 H Y 1
O00255 325 P L 1
O00255 325 P R 1
O00255 330 A P 1
O00255 342 A D 1
O00255 342 A P 1
O00255 346 W R 1
O00255 347 A P 1
O00255 349 T R 1
O00255 353 I N 1
O00255 358 Y D 1
O00255 360 R W 1
O00255 362 D H 1
O00255 364 E K 1
O00255 373 A D 1
O00255 377 I M 1
O00255 378 P S 1
O00255 390 A V 1
O00255 39 L W 1
O00255 419 L P 1
O00255 420 R P 1
O00255 423 D H 1
O00255 423 D N 1
O00255 426 C Y 1
O00255 428 W S 1
O00255 42 G D 1
O00255 432 S R 1
O00255 441 W C 1
O00255 441 W R 1
O00255 449 L P 1
O00255 452 F S 1
O00255 45 E G 1
O00255 45 E K 1
O00255 532 R C 1
O00255 545 P S 1
O00255 549 P S 1
O00255 560 S N 1
O00255 560 S R 1
O00255 98 R L 1
O14813 72 A V 0
O15266 132 L V 0
O15266 153 R L 0
O15266 168 R W 0
O15266 173 R C 0
O15537 102 R Q 0
O15537 102 R W 0
O15537 103 L R 0
O15537 108 F C 0
O15537 109 G E 0
O15537 109 G R 0
O15537 109 G W 0
O15537 110 C Y 0
O15537 112 W C 0
O15537 113 L F 0
O15537 127 L P 0
O15537 12 L H 0
O15537 135 G V 0
O15537 136 I T 0
O15537 138 T A 0
O15537 13 L P 0
O15537 140 G E 0
O15537 140 G R 0
O15537 141 R C 0
O15537 141 R G 0
O15537 141 R H 0
O15537 142 C W 0
O15537 143 D V 0
O15537 146 E D 0
O15537 146 E K 0
O15537 155 Y C 0
O15537 163 W C 0
O15537 178 G D 0
O15537 182 R C 0
O15537 192 P R 0
O15537 192 P S 0
O15537 193 P L 0
O15537 193 P S 0
O15537 197 R C 0
O15537 197 R H 0
O15537 199 I T 0
O15537 200 R C 0
O15537 200 R H 0
O15537 203 P L 0
O15537 207 H Q 0
O15537 209 R H 0
O15537 213 R W 0
O15537 215 E K 0
O15537 215 E Q 0
O15537 216 L P 0
O15537 219 C G 0
O15537 219 C R 0
O15537 223 C R 0
O15537 59 C S 0
O15537 65 Y C 0
O15537 70 G A 0
O15537 70 G S 0
O15537 72 E D 0
O15537 72 E K 0
O15537 74 G V 0
O15537 89 Y C 0
O15537 96 W R 0
O15537 98 A E 0
O43316 172 R W 0
O43683 259 Y C 1
O43683 265 H N 1
O43683 36 E D 1
O43683 492 S Y 1
O43683 648 P R 1
O60393 355 R H 0
O60566 1012 L P 0
O60566 15 M T 1
O60566 36 R Q 0
O60566 550 R Q 0
O60566 618 V A 1
O60566 814 R H 0
O60566 844 L F 0
O60566 909 I T 0
O60566 921 Q H 0
O60880 101 P L 0
O60880 102 V G 0
O60880 16 G D 0
O60880 27 G S 0
O60880 28 S R 0
O60880 31 L P 0
O60880 32 R T 0
O60880 33 D Y 0
O60880 42 C W 0
O60880 49 G V 0
O60880 53 T I 0
O60880 54 Y C 0
O60880 55 R L 0
O60880 68 T I 0
O60880 7 Y C 0
O60880 84 I T 0
O60880 87 F S 0
O60880 8 H D 0
O60880 99 Q P 0
O75251 122 V M 0
O75360 117 F I 0
O75360 120 R C 0
O75360 125 R W 0
O75360 73 R C 0
O75360 73 R H 0
O75364 13 S N 0
O95343 105 I V 0
O95343 173 H P 0
O95343 202 T I 0
O95343 226 L V 0
O95343 231 P R 0
O95343 250 V A 0
O95343 257 R P 0
O95343 257 R W 0
O95343 69 G D 0
O95343 92 V G 0
O95475 165 T A 0
O96007 168 E K 0
P01019 375 R Q 0
P02511 120 R G 0
P02655 48 W R 0
P04180 117 A T 0
P04180 123 R C 0
P04180 147 T I 0
P04180 159 R Q 0
P04180 159 R W 0
P04180 164 R C 0
P04180 164 R H 0
P04180 171 R W 0
P04180 180 Y N 0
P04180 205 S N 0
P04180 233 L P 0
P04180 242 K N 0
P04180 252 N K 0
P04180 268 R H 0
P04180 276 M K 0
P04180 298 T A 0
P04180 298 T I 0
P04180 29 N I 0
P04180 317 M I 0
P04180 331 P S 0
P04180 333 V M 0
P04180 345 T M 0
P04180 34 P L 0
P04180 34 P Q 0
P04180 371 T M 0
P04180 37 T M 0
P04180 406 F V 0
P04180 54 G S 0
P04180 57 G R 0
P04180 70 V E 0
P04792 127 R W 0
P04792 135 S F 0
P04792 136 R W 0
P04792 151 T I 0
P04792 182 P L 0
P07315 169 R W 0
P07315 5 T P 0
P07320 107 E A 0
P07320 15 R C 0
P07320 24 P S 0
P07320 24 P T 0
P07320 59 R H 0
P07902 113 D N 0
P07902 114 H L 0
P07902 117 F S 0
P07902 118 Q H 0
P07902 123 R G 0
P07902 123 R Q 0
P07902 125 V A 0
P07902 127 K E 0
P07902 129 M T 0
P07902 130 C Y 0
P07902 132 H Y 0
P07902 135 S L 0
P07902 135 S W 0
P07902 138 T M 0
P07902 139 L P 0
P07902 142 M K 0
P07902 142 M V 0
P07902 143 S L 0
P07902 148 R G 0
P07902 148 R Q 0
P07902 148 R W 0
P07902 150 V L 0
P07902 151 V A 0
P07902 154 W G 0
P07902 167 W R 0
P07902 171 F S 0
P07902 179 G D 0
P07902 183 P T 0
P07902 184 H Q 0
P07902 188 Q R 0
P07902 192 S N 0
P07902 194 F L 0
P07902 195 L P 0
P07902 198 I M 0
P07902 198 I T 0
P07902 199 A T 0
P07902 201 R H 0
P07902 203 E K 0
P07902 204 R P 0
P07902 209 Y C 0
P07902 209 Y S 0
P07902 212 Q H 0
P07902 217 L P 0
P07902 226 L P 0
P07902 229 K N 0
P07902 231 R H 0
P07902 249 W R 0
P07902 251 Y C 0
P07902 251 Y S 0
P07902 252 Q H 0
P07902 258 R C 0
P07902 259 R W 0
P07902 262 R P 0
P07902 272 R G 0
P07902 282 L V 0
P07902 285 K N 0
P07902 289 L R 0
P07902 28 D Y 0
P07902 291 E K 0
P07902 294 F Y 0
P07902 308 E K 0
P07902 317 Q H 0
P07902 317 Q R 0
P07902 319 H Q 0
P07902 320 A T 0
P07902 323 Y D 0
P07902 323 Y H 0
P07902 324 P S 0
P07902 325 P L 0
P07902 328 R H 0
P07902 329 S F 0
P07902 32 I N 0
P07902 330 A V 0
P07902 333 R G 0
P07902 333 R Q 0
P07902 333 R W 0
P07902 334 K R 0
P07902 336 M L 0
P07902 344 Q K 0
P07902 350 T A 0
P07902 38 Q P 0
P07902 44 V L 0
P07902 44 V M 0
P07902 45 S L 0
P07902 51 R L 0
P07902 51 R Q 0
P07902 55 G C 0
P07902 67 R C 0
P07902 74 L P 0
P07902 81 A T 0
P07902 97 N S 0
P07902 98 D N 0
P11150 289 S F 0
P11150 405 T M 0
P11488 38 G D 0
P13804 116 G R 0
P13804 157 V G 0
P13804 266 T M 0
P17900 138 C R 0
P17900 169 R P 0
P20936 398 R L 1
P20936 400 K E 1
P20936 401 I V 1
P20936 540 C Y 0
P22314 539 M I 0
P22314 547 S G 0
P26998 165 G R 0
P28358 319 M K 0
P28360 114 V G 0
P28360 116 G E 0
P28360 151 R S 0
P28360 196 R P 0
P28360 61 M K 0
P28360 78 E V 0
P28360 91 G D 0
P29120 307 S L 0
P29120 483 G R 0
P32243 133 P T 0
P32243 134 P A 0
P32243 89 R G 0
P35270 150 R G 0
P35270 163 P L 0
P35453 306 R W 0
P35453 316 S C 0
P35453 322 I L 0
P35453 325 Q R 0
P35548 148 P H 0
P35548 154 L P 0
P35548 172 R H 0
P42357 206 R T 0
P42357 208 R L 0
P42357 259 P L 0
P42357 322 R P 0
P48643 147 H R 0
P49335 312 A V 0
P49335 317 L W 0
P49335 323 R G 0
P49335 330 R S 0
P49335 334 K E 0
P50219 245 R G 0
P50219 245 R H 0
P50219 246 T S 0
P50219 288 W G 0
P50219 288 W L 0
P50219 290 Q P 0
P50219 292 R W 0
P50219 293 R Q 0
P50219 293 R W 0
P51570 198 A V 0
P51570 239 R Q 0
P51570 288 T M 0
P51570 28 P T 0
P51570 32 V M 0
P51570 346 G S 0
P51570 349 G S 0
P51570 36 G R 0
P51570 384 A P 0
P51570 44 H Y 0
P51570 68 R C 0
P52945 18 C R 0
P52945 197 R H 0
P52945 59 Q L 0
P52945 76 D N 0
P53673 69 L P 0
P53673 94 F S 0
P54819 103 R W 0
P54819 165 D G 0
P58304 200 R P 0
P58304 200 R Q 0
P58304 227 R W 0
P60484 105 C F 0
P60484 105 C Y 0
P60484 107 D Y 0
P60484 112 L P 1
P60484 119 V L 1
P60484 121 A G 1
P60484 121 A P 1
P60484 123 H R 1
P60484 123 H Y 1
P60484 124 C R 1
P60484 124 C S 1
P60484 129 G E 1
P60484 129 G R 1
P60484 130 R L 1
P60484 130 R Q 1
P60484 132 G V 1
P60484 134 M L 1
P60484 135 I V 0
P60484 136 C Y 1
P60484 155 Y C 1
P60484 158 V L 1
P60484 15 R S 1
P60484 165 G E 1
P60484 165 G R 1
P60484 165 G V 1
P60484 167 T P 1
P60484 170 S R 0
P60484 234 R Q 1
P60484 241 F S 0
P60484 252 D G 0
P60484 289 K E 1
P60484 331 D G 1
P60484 341 F V 1
P60484 342 K N 1
P60484 343 V E 1
P60484 345 L Q 1
P60484 347 F L 1
P60484 34 A D 0
P60484 35 M R 1
P60484 36 G E 1
P60484 42 L R 1
P60484 47 R G 1
P60484 57 L W 1
P60484 67 I R 1
P60484 70 L P 1
P60484 71 C Y 1
P60484 93 H R 0
P60484 93 H Y 1
P61626 74 I T 0
P61626 85 D H 0
P63092 115 P L 0
P63092 156 D N 0
P63092 159 V M 0
P63092 165 R C 0
P63092 201 R G 0
P63092 201 R L 1
P63092 201 R S 0
P63092 227 Q R 0
P63092 231 R H 0
P63092 242 T I 0
P63092 246 F S 0
P63092 250 S R 0
P63092 258 R W 0
P63092 259 E V 0
P63092 280 R G 0
P63092 280 R K 0
P63092 281 W R 0
P63092 338 K N 0
P63092 366 A S 0
P63092 385 R H 0
P63092 99 L P 0
P78337 130 E K 0
P78424 184 Q H 1
Q01432 310 N K 0
Q01432 311 V L 0
Q01432 320 A V 0
Q01432 324 M T 0
Q01432 331 R C 0
Q01432 402 R C 0
Q01432 450 W R 0
Q01432 573 R C 0
Q01432 585 P L 0
Q01432 712 Q P 0
Q05209 61 K R 1
Q06124 106 D A 0
Q06124 139 E D 0
Q06124 256 Q R 0
Q06124 279 Y S 0
Q06124 282 I V 0
Q06124 285 F L 0
Q06124 285 F S 0
Q06124 2 T I 0
Q06124 308 N D 0
Q06124 309 I V 0
Q06124 415 T M 0
Q06124 42 T A 0
Q06124 465 A T 0
Q06124 468 G A 0
Q06124 472 T M 0
Q06124 502 R L 0
Q06124 502 R W 0
Q06124 505 R K 0
Q06124 506 S T 0
Q06124 507 G A 1
Q06124 507 G R 1
Q06124 508 M V 0
Q06124 510 Q P 0
Q06124 510 Q R 0
Q06124 514 Q P 0
Q06124 564 L F 0
Q06124 58 N K 0
Q06124 60 G A 0
Q06124 61 D G 0
Q06124 61 D N 0
Q06124 61 D V 1
Q06124 61 D Y 1
Q06124 62 Y D 0
Q06124 63 Y C 0
Q06124 69 E K 1
Q06124 69 E Q 0
Q06124 72 A G 0
Q06124 72 A S 0
Q06124 72 A T 1
Q06124 72 A V 1
Q06124 73 T I 0
Q06124 76 E A 1
Q06124 76 E D 0
Q06124 76 E G 1
Q06124 76 E K 1
Q06124 76 E V 1
Q06124 79 Q P 0
Q06124 79 Q R 0
Q06710 31 R H 0
Q06710 40 Q P 0
Q06710 57 C Y 0
Q06710 62 L R 0
Q13144 106 L F 0
Q13144 113 R H 0
Q13144 195 R C 0
Q13144 195 R H 0
Q13144 299 R H 0
Q13144 315 R G 0
Q13144 315 R H 0
Q13144 339 R P 0
Q13144 339 R Q 0
Q13144 339 R W 0
Q13144 386 G V 0
Q13144 430 V A 0
Q13144 628 W R 0
Q13144 650 E K 0
Q13144 73 V G 0
Q13144 91 T A 0
Q13485 330 E G 1
Q13485 352 G R 1
Q13485 361 R C 1
Q13485 386 G D 1
Q13485 493 D H 1
Q14376 103 D G 0
Q14376 165 E K 0
Q14376 169 R W 0
Q14376 183 L P 0
Q14376 239 R W 0
Q14376 257 K R 0
Q14376 25 A V 0
Q14376 302 G D 0
Q14376 313 L M 0
Q14376 319 G E 0
Q14376 335 R H 0
Q14376 34 N S 0
Q14376 40 R C 0
Q14376 69 D E 0
Q14376 90 G E 0
Q14376 94 V M 0
Q15319 223 L P 0
Q15319 289 L F 0
Q15475 110 R W 0
Q15475 129 Y C 0
Q15583 157 S C 0
Q15583 192 P R 0
Q15583 236 Q L 0
Q15583 280 T A 0
Q15583 291 S F 0
Q15796 133 R C 1
Q15796 440 L R 1
Q15796 445 P H 1
Q15796 450 D E 1
Q16667 108 I V 1
Q16667 187 N S 1
Q16667 195 K I 1
Q16667 31 W R 1
Q16667 78 F L 1
Q16667 79 C Y 1
Q16667 91 N K 1
Q16667 94 D V 1
Q16667 95 L F 1
Q6XLA1 8 P S 1
Q8IXL6 365 G E 0
Q8IXL6 365 G R 0
Q8IXL6 374 L R 0
Q8IXL6 535 R W 0
Q8N196 158 A T 0
Q8N196 296 A T 0
Q8N196 365 G R 0
Q8N196 552 T M 0
Q8TB36 120 R Q 0
Q8TB36 161 R H 0
Q8TB36 282 R C 0
Q8TB36 310 R Q 0
Q93015 145 R S 1
Q93015 207 T S 1
Q96IS3 137 G R 0
Q96IS3 87 R Q 0
Q96QS3 332 R H 0
Q96QS3 332 R P 0
Q96QS3 333 T N 0
Q96QS3 343 L Q 0
Q96QS3 353 P L 0
Q96QS3 353 P R 0
Q96QS3 521 A T 0
Q96SD1 35 H D 0
Q99697 100 L Q 0
Q99697 108 R H 0
Q99697 110 P L 0
Q99697 110 P R 0
Q99697 114 T P 0
Q99697 115 R H 0
Q99697 129 V L 0
Q99697 130 R W 0
Q99697 134 K E 0
Q99697 136 R C 0
Q99697 137 R P 0
Q99697 151 L V 0
Q99697 154 N T 0
Q9BSQ5 198 L R 0
Q9GZV9 176 R Q 0
Q9GZV9 179 R Q 0
Q9GZV9 179 R W 0
Q9GZV9 71 S G 0
Q9H161 218 R Q 0
Q9H161 272 R P 0
Q9H3S7 1099 P S 1
Q9NUW8 493 H R 0
Q9NZR4 144 D E 0
Q9NZR4 159 L M 0
Q9NZR4 160 G D 0
Q9NZR4 166 R W 0
Q9NZR4 244 H R 0
Q9UIF7 128 W R 1
Q9UIF7 176 Y C 1
Q9UIF7 393 G D 1
Q9UIF7 402 P S 1
Q9UIF7 411 Q R 1
Q9Y2V3 192 R Q 0
> TS_1 
Protein Pos W M Cancer
O00217 102 R H 0
O00217 79 P L 0
O15169 106 L R 1
O15169 345 P L 1
O15169 425 G S 1
O15169 650 G S 1
O15527 12 G E 1
O15527 131 R Q 1
O15527 154 R H 1
O15527 232 S T 1
O15527 46 R Q 1
O15527 85 A S 1
O43790 114 N D 0
O43790 114 N H 0
O43790 402 E K 0
O43790 402 E Q 0
O43790 413 E D 0
O43790 413 E K 0
O75161 1098 A T 0
O75161 1192 R W 0
O75161 1225 T M 0
O75161 1284 R C 0
O75161 1287 Q E 0
O75161 342 R C 0
O75161 3 D Y 0
O75161 469 R W 0
O75161 627 T M 0
O75161 654 A G 0
O75161 735 R W 0
O75161 754 G R 0
O75161 766 Q R 0
O75161 776 P R 0
O75161 782 H Q 0
O75161 91 F L 0
O75161 946 T A 0
O75161 961 R H 0
O75161 991 F S 0
O95678 337 E K 0
O95990 15 L M 1
O95990 19 P L 1
P00746 213 V G 0
P00746 214 C R 0
P00995 12 L F 0
P00995 14 L P 0
P00995 34 N S 0
P01225 69 C G 0
P01229 74 Q R 0
P02533 116 K N 0
P02533 119 M T 0
P02533 119 M V 0
P02533 120 Q R 0
P02533 122 L F 0
P02533 123 N K 0
P02533 123 N S 0
P02533 125 R C 0
P02533 125 R G 0
P02533 125 R H 0
P02533 125 R S 0
P02533 129 Y D 0
P02533 130 L P 0
P02533 133 V L 0
P02533 134 R P 0
P02533 143 L P 0
P02533 144 E A 0
P02533 148 R C 0
P02533 211 R P 0
P02533 247 A D 0
P02533 270 V M 0
P02533 272 M R 0
P02533 272 M T 0
P02533 273 D G 0
P02533 274 A D 0
P02533 377 I N 0
P02533 384 L P 0
P02533 388 R C 0
P02533 388 R H 0
P02533 408 L M 0
P02533 413 A T 0
P02533 415 Y C 0
P02533 415 Y H 0
P02533 416 R P 0
P02533 417 R P 0
P02533 419 L Q 0
P02533 422 E K 0
P02538 174 F V 0
P02538 469 L R 0
P02538 472 E K 0
P02647 50 G R 0
P02647 84 L R 0
P03951 101 K R 0
P03951 151 Y C 0
P03951 244 Q R 0
P03951 246 W C 0
P03951 255 C Y 0
P03951 263 G E 0
P03951 266 S N 0
P03951 270 K I 0
P03951 301 F L 0
P03951 320 L P 0
P03951 322 T I 0
P03951 326 R C 0
P03951 341 E K 0
P03951 34 D H 0
P03951 404 T N 0
P03951 418 G V 0
P03951 430 A V 0
P03951 460 F V 0
P03951 46 C F 0
P03951 493 T I 0
P03951 511 Y H 0
P03951 538 P L 0
P03951 565 E K 0
P03951 56 C R 0
P03951 587 W S 0
P03951 594 S R 0
P03951 618 I S 0
P03952 123 G R 0
P03952 143 N S 0
P03952 548 C Y 0
P04080 4 G R 0
P04259 472 E K 0
P05783 103 T A 0
P05783 128 H L 0
P05783 261 R Q 0
P05783 340 G R 0
P05787 53 G V 0
P05787 54 Y C 0
P05787 62 G C 0
P07196 22 P S 0
P07196 332 Q P 0
P07196 336 L P 0
P07196 396 E K 0
P07196 8 P L 0
P07196 8 P Q 0
P07196 8 P R 0
P07196 90 E K 0
P07196 98 N S 0
P07741 110 L P 0
P07741 136 M T 0
P07741 150 V F 0
P07741 153 C R 0
P07741 65 D V 0
P08246 177 V F 0
P08246 191 R Q 0
P08246 32 G V 0
P08779 121 M T 0
P08779 122 Q P 0
P08779 124 L R 0
P08779 125 N S 0
P08779 127 R C 0
P08779 127 R P 0
P08779 128 L Q 0
P08779 132 L P 0
P08779 354 K N 0
P10809 29 D G 0
P10809 98 V I 0
P11182 276 F C 0
P11182 384 G S 0
P11182 98 I M 0
P12035 503 R P 0
P12035 509 E K 0
P13645 150 M R 0
P13645 154 N H 0
P13645 156 R C 0
P13645 156 R H 0
P13645 156 R P 0
P13645 156 R S 0
P13645 160 Y D 0
P13645 160 Y N 0
P13645 160 Y S 0
P13645 161 L S 0
P13645 439 K E 0
P13645 442 L Q 0
P13645 446 I T 0
P13646 108 M T 0
P13646 111 L P 0
P13646 112 N S 0
P13646 115 L P 0
P13646 119 L P 0
P13647 143 V D 0
P13647 152 P L 0
P13647 158 D V 0
P13647 161 I S 0
P13647 167 E K 0
P13647 168 E K 0
P13647 169 R P 0
P13647 170 E K 0
P13647 173 K N 0
P13647 175 L F 0
P13647 176 N S 0
P13647 177 N S 0
P13647 179 F S 0
P13647 181 S P 0
P13647 186 V L 0
P13647 186 V M 0
P13647 190 E K 0
P13647 191 Q P 0
P13647 193 N K 0
P13647 199 K T 0
P13647 25 P L 0
P13647 311 L P 0
P13647 323 V A 0
P13647 324 V D 0
P13647 325 L P 0
P13647 327 M K 0
P13647 327 M T 0
P13647 328 D E 0
P13647 328 D G 0
P13647 328 D H 0
P13647 328 D V 0
P13647 329 N K 0
P13647 331 R C 0
P13647 331 R H 0
P13647 352 R S 0
P13647 404 K E 0
P13647 418 E K 0
P13647 438 A D 0
P13647 463 L P 0
P13647 467 I T 0
P13647 469 T P 0
P13647 475 E G 0
P13647 475 E K 0
P13647 477 E K 0
P13647 517 G D 0
P13716 133 G R 0
P13716 153 V M 0
P13716 240 R W 0
P13716 274 A T 0
P13716 275 V M 0
P16219 107 R C 0
P16219 177 W R 0
P16219 192 A V 0
P16219 325 R W 0
P16219 353 S L 0
P16219 380 R W 0
P16219 383 R C 0
P16219 46 R W 0
P16219 90 G S 0
P16219 92 G C 0
P17735 362 G V 0
P19013 449 E K 0
P22301 15 G R 0
P26440 199 G V 0
P26440 311 A V 0
P26440 357 C R 0
P26440 371 V A 0
P26440 392 R C 0
P26440 411 R L 0
P26440 42 L P 0
P26440 50 R P 0
P26440 69 D N 0
P28799 9 A D 0
P35222 23 S R 1
P35222 32 D A 1
P35222 32 D G 1
P35222 32 D Y 1
P35222 33 S F 1
P35222 33 S L 1
P35222 33 S Y 1
P35222 34 G E 1
P35222 34 G R 1
P35222 35 I S 1
P35222 37 S A 1
P35222 37 S C 1
P35222 37 S F 1
P35222 37 S Y 1
P35222 41 T A 1
P35222 41 T I 1
P35222 45 S F 1
P35222 45 S P 1
P35908 181 Q P 0
P35908 182 I N 0
P35908 186 N D 0
P35908 186 N K 0
P35908 186 N Y 0
P35908 465 E D 0
P35908 465 E K 0
P35908 476 E K 0
P35908 476 E V 0
P35908 477 I N 0
P35908 479 T P 0
P35908 484 L P 0
P35908 487 E D 0
P35908 487 E K 0
P35908 488 E K 0
P39019 101 R H 0
P39019 120 G R 0
P39019 127 G E 0
P39019 131 L P 0
P39019 131 L R 0
P39019 135 A T 0
P39019 15 V F 0
P39019 17 A P 0
P39019 18 L P 0
P39019 18 L R 0
P39019 21 F S 0
P39019 47 P L 0
P39019 52 W C 0
P39019 52 W R 0
P39019 55 T M 0
P39019 56 R Q 0
P39019 57 A P 0
P39019 59 S F 0
P39019 61 A E 0
P39019 62 R Q 0
P39019 62 R W 0
P39019 64 L P 0
P39019 76 T P 0
P45954 255 L F 0
P48637 188 L P 0
P48637 219 D A 0
P48637 219 D G 0
P48637 254 L R 0
P48637 267 R W 0
P48637 26 A D 0
P48637 270 Y C 0
P48637 270 Y H 0
P48637 283 R C 0
P48637 286 L Q 0
P48637 330 R C 0
P48637 464 G V 0
P48637 469 D E 0
P51460 102 R C 0
P51460 110 N K 0
P51460 93 P L 0
P54803 111 G D 0
P54803 111 G S 0
P54803 112 T A 0
P54803 117 M L 0
P54803 187 D V 0
P54803 194 G A 0
P54803 250 I T 0
P54803 263 A T 0
P54803 278 T I 0
P54803 284 G S 0
P54803 286 G D 0
P54803 295 N T 0
P54803 303 S F 0
P54803 314 Y C 0
P54803 318 P A 0
P54803 335 Y C 0
P54803 396 R W 0
P54803 400 P L 0
P54803 426 W G 0
P54803 468 T S 0
P54803 514 F S 0
P54803 529 T M 0
P54803 531 R C 0
P54803 531 R H 0
P54803 544 D N 0
P54803 553 G R 0
P54803 566 V G 0
P54803 567 Y S 0
P54803 592 A S 0
P54803 599 I S 0
P54803 59 G R 0
P54803 634 L S 0
P54803 645 L R 0
P54803 668 T R 0
P54803 68 S F 0
P54803 79 R H 0
P54803 82 I M 0
P61457 82 C R 0
P61457 88 R Q 0
P61457 97 E K 0
P78385 407 E K 0
P78386 78 R H 0
Q00266 199 R C 0
Q00266 264 R C 0
Q00266 264 R H 0
Q00266 305 L P 0
Q00266 322 I M 0
Q00266 336 G R 0
Q00266 344 E A 0
Q00266 356 R Q 0
Q00266 357 P L 0
Q00266 378 G S 0
Q00266 38 S N 0
Q00266 55 A D 0
Q04695 102 V M 0
Q04695 109 N D 0
Q04695 88 M T 0
Q04695 92 N D 0
Q04695 92 N H 0
Q04695 92 N S 0
Q04695 94 R C 0
Q04695 94 R H 0
Q04695 94 R P 0
Q04695 95 L P 0
Q04695 95 L Q 0
Q04695 98 Y D 0
Q04695 99 L P 0
Q09472 1013 E G 1
Q09472 1650 S Y 1
Q09472 2221 P Q 1
Q09472 827 L P 1
Q13093 279 V F 0
Q13093 281 Q R 0
Q14353 169 C Y 0
Q14353 197 L P 0
Q14353 20 W S 0
Q14353 50 M L 0
Q14353 51 H P 0
Q14353 54 A P 0
Q14533 402 E K 0
Q14533 413 E K 0
Q16637 111 A G 0
Q16637 116 I F 0
Q16637 136 Q E 0
Q16637 245 P L 0
Q16637 262 S G 0
Q16637 262 S I 0
Q16637 272 Y C 0
Q16637 274 T I 0
Q16637 275 G S 0
Q16637 279 G C 0
Q16637 279 G V 0
Q16637 2 A G 0
Q16637 30 D N 0
Q16637 44 D V 0
Q16637 95 G R 0
Q6RI45 1596 K E 0
Q6VVB1 126 L P 0
Q6VVB1 146 D N 0
Q6VVB1 153 I M 0
Q6VVB1 160 C R 0
Q6VVB1 198 I N 0
Q6VVB1 219 W R 0
Q6VVB1 22 S R 0
Q6VVB1 233 D A 0
Q6VVB1 245 D N 0
Q6VVB1 253 R K 0
Q6VVB1 264 P H 0
Q6VVB1 26 C S 0
Q6VVB1 279 L P 0
Q6VVB1 302 Q P 0
Q6VVB1 308 D A 0
Q6VVB1 33 F S 0
Q6VVB1 67 E Q 0
Q6VVB1 68 C Y 0
Q6VVB1 69 P A 0
Q6VVB1 87 L P 0
Q8IVH4 145 R Q 0
Q8IVH4 207 Y C 0
Q8IVH4 218 G E 0
Q8IVH4 359 R G 0
Q8IVH4 359 R Q 0
Q8IVH4 89 L P 0
Q8TA86 137 H L 0
Q8TA86 170 D G 0
Q92834 127 R G 0
Q92834 130 F C 0
Q92834 152 S L 0
Q92834 173 G R 0
Q92834 215 G V 0
Q92834 235 P S 0
Q92834 250 C R 0
Q92834 250 C Y 0
Q92834 262 A G 0
Q92834 267 G E 0
Q92834 267 G R 0
Q92834 275 G S 0
Q92834 285 E G 0
Q92834 289 I V 0
Q92834 302 C R 0
Q92834 302 C Y 0
Q92834 312 D N 0
Q92834 312 D Y 0
Q92834 320 G R 0
Q92834 436 G D 0
Q92834 43 G E 0
Q92834 43 G R 0
Q92834 60 G V 0
Q92834 75 I V 0
Q92834 98 H Q 0
Q92834 99 T N 0
Q92947 101 G R 0
Q92947 115 C Y 0
Q92947 122 A V 0
Q92947 128 R G 0
Q92947 138 R G 0
Q92947 139 S L 0
Q92947 148 V I 0
Q92947 161 R Q 0
Q92947 178 G R 0
Q92947 179 L R 0
Q92947 191 M T 0
Q92947 195 A T 0
Q92947 227 R P 0
Q92947 236 F L 0
Q92947 257 R Q 0
Q92947 257 R W 0
Q92947 263 M V 0
Q92947 266 M V 0
Q92947 278 P S 0
Q92947 283 L P 0
Q92947 293 A T 0
Q92947 294 R W 0
Q92947 295 Y H 0
Q92947 305 S L 0
Q92947 308 C S 0
Q92947 309 L W 0
Q92947 313 R W 0
Q92947 333 Q E 0
Q92947 349 A T 0
Q92947 354 G R 0
Q92947 354 G S 0
Q92947 355 R C 0
Q92947 355 R H 0
Q92947 365 E K 0
Q92947 375 C R 0
Q92947 382 A T 0
Q92947 383 R C 0
Q92947 383 R H 0
Q92947 386 R Q 0
Q92947 390 G A 0
Q92947 390 G R 0
Q92947 392 N D 0
Q92947 400 V M 0
Q92947 402 R Q 0
Q92947 402 R W 0
Q92947 403 H R 0
Q92947 406 N K 0
Q92947 407 L P 0
Q92947 414 E K 0
Q92947 416 T I 0
Q92947 421 A T 0
Q92947 421 A V 0
Q92947 429 T M 0
Q92947 433 A E 0
Q92947 88 R C 0
Q92947 94 R L 0
Q96KN7 1114 D G 0
Q96KN7 547 A S 0
Q96KN7 746 G E 0
Q96KN7 827 R L 0
Q96RQ3 289 A V 0
Q96RQ3 325 M R 0
Q96RQ3 385 R S 0
Q96RQ3 437 L P 0
Q96RQ3 532 D H 0
Q96RQ3 535 S F 0
Q99456 129 M T 0
Q99456 130 Q P 0
Q99456 135 R G 0
Q99456 135 R I 0
Q99456 135 R S 0
Q99456 135 R T 0
Q99456 137 A P 0
Q99456 140 L R 0
Q99456 143 V L 0
Q99456 426 I S 0
Q99456 429 Y C 0
Q99456 429 Y D 0
Q9BQ52 211 R Q 1
Q9BQ52 487 G R 1
Q9BQ52 622 E V 1
Q9BQ52 781 R H 1
Q9BQ52 806 G R 1
Q9BZI7 160 Y D 0
Q9NR50 225 R Q 0
Q9NR50 87 A V 0
Q9UI17 109 H R 0
Q9UKU7 128 M I 0
Q9UKU7 134 D Y 0
Q9UKU7 137 G R 0
Q9UKU7 152 M T 0
Q9UKU7 203 V I 0
Q9UKU7 302 R Q 0
Q9UKU7 320 A T 0
Q9UKU7 334 R C 0
Q9UKU7 385 Q R 0
Q9Y2T1 50 S P 1
> TS_2 
Protein Pos W M Cancer
O00142 108 T M 0
O00142 121 H N 0
O00142 183 R W 0
O00142 192 R K 0
O00142 212 I N 0
O00142 53 I M 0
O00142 64 T M 0
O15259 342 G R 0
O15305 101 N K 0
O15305 103 C F 0
O15305 104 L V 0
O15305 106 Y C 0
O15305 108 A V 0
O15305 113 P L 0
O15305 117 G R 0
O15305 119 F L 0
O15305 11 F C 0
O15305 120 I T 0
O15305 123 R Q 0
O15305 129 V M 0
O15305 131 P A 0
O15305 132 I F 0
O15305 132 I N 0
O15305 132 I T 0
O15305 139 E K 0
O15305 141 R C 0
O15305 141 R H 0
O15305 144 F L 0
O15305 148 D N 0
O15305 151 E G 0
O15305 153 I T 0
O15305 157 F S 0
O15305 15 G E 0
O15305 162 R W 0
O15305 172 F V 0
O15305 175 G R 0
O15305 176 G V 0
O15305 177 Q H 0
O15305 183 F S 0
O15305 185 D G 0
O15305 188 D G 0
O15305 192 C G 0
O15305 195 H R 0
O15305 197 E A 0
O15305 206 F S 0
O15305 208 G A 0
O15305 20 P S 0
O15305 214 G S 0
O15305 216 N I 0
O15305 216 N S 0
O15305 217 D E 0
O15305 218 H L 0
O15305 223 D E 0
O15305 223 D N 0
O15305 226 T S 0
O15305 228 G C 0
O15305 228 G R 0
O15305 229 Y S 0
O15305 231 V M 0
O15305 233 A T 0
O15305 237 T M 0
O15305 237 T R 0
O15305 238 R G 0
O15305 238 R P 0
O15305 241 C S 0
O15305 32 L R 0
O15305 37 Q H 0
O15305 44 V A 0
O15305 44 V L 0
O15305 64 Y C 0
O15305 65 D Y 0
O15305 67 V M 0
O15305 69 P S 0
O15305 76 Y C 0
O15305 93 E A 0
O15305 9 C Y 0
O43307 55 G A 0
O43586 230 A T 0
O43586 250 E Q 0
O43707 255 K E 0
O43707 259 T I 0
O43707 262 S P 0
O60934 150 L F 1
O60934 171 I V 1
O60934 93 S L 1
O60934 95 D N 1
O95718 110 A V 0
O95718 320 L P 0
O95718 342 V L 0
O95718 347 L P 0
O95718 389 T M 0
O95972 138 R H 0
O95972 148 L P 0
O95972 180 A T 0
O95972 196 N K 0
O95972 206 R H 0
O95972 221 W R 0
O95972 235 Y C 0
O95972 243 I V 0
O95972 61 R Q 0
O95972 61 R W 0
O95972 68 R W 0
O95972 76 R C 0
O95972 76 R H 0
P00966 108 R L 0
P00966 117 G D 0
P00966 117 G S 0
P00966 118 A T 0
P00966 119 T I 0
P00966 124 D N 0
P00966 127 R Q 0
P00966 127 R W 0
P00966 14 G S 0
P00966 157 R C 0
P00966 157 R H 0
P00966 160 L P 0
P00966 179 W R 0
P00966 180 S N 0
P00966 18 S L 0
P00966 190 Y D 0
P00966 191 E K 0
P00966 191 E Q 0
P00966 192 A V 0
P00966 19 C R 0
P00966 202 A E 0
P00966 206 L P 0
P00966 263 V M 0
P00966 265 R C 0
P00966 265 R H 0
P00966 269 V M 0
P00966 270 E Q 0
P00966 272 R C 0
P00966 277 K T 0
P00966 279 R Q 0
P00966 280 G R 0
P00966 283 E K 0
P00966 284 T I 0
P00966 291 Y S 0
P00966 296 D G 0
P00966 302 M V 0
P00966 304 R W 0
P00966 307 R C 0
P00966 310 K Q 0
P00966 310 K R 0
P00966 324 G S 0
P00966 324 G V 0
P00966 341 S F 0
P00966 345 V G 0
P00966 347 G R 0
P00966 359 Y D 0
P00966 362 G V 0
P00966 363 R G 0
P00966 363 R L 0
P00966 363 R Q 0
P00966 363 R W 0
P00966 389 T I 0
P00966 390 G R 0
P00966 40 Q L 0
P00966 69 V A 0
P00966 79 S P 0
P00966 86 R C 0
P00966 86 R H 0
P00966 95 R S 0
P00966 96 P H 0
P00966 96 P S 0
P01008 112 P T 0
P01008 121 M K 0
P01008 127 C R 0
P01008 131 L F 0
P01008 131 L V 0
P01008 133 Q K 0
P01008 146 K E 0
P01008 148 S P 0
P01008 150 Q P 0
P01008 152 H Y 0
P01008 158 L P 0
P01008 160 C Y 0
P01008 161 R Q 0
P01008 178 L H 0
P01008 179 F L 0
P01008 17 Y S 0
P01008 198 Y C 0
P01008 198 Y H 0
P01008 214 S F 0
P01008 214 S Y 0
P01008 219 N D 0
P01008 219 N K 0
P01008 223 S P 0
P01008 23 L P 0
P01008 243 T I 0
P01008 251 I T 0
P01008 257 W R 0
P01008 261 F L 0
P01008 269 E K 0
P01008 283 M I 0
P01008 283 M V 0
P01008 302 L P 0
P01008 316 I N 0
P01008 323 S P 0
P01008 32 C R 0
P01008 334 E K 0
P01008 381 S P 0
P01008 397 S P 0
P01008 398 D H 0
P01008 39 I N 0
P01008 412 S R 0
P01008 414 A T 0
P01008 416 A P 0
P01008 416 A S 0
P01008 419 A V 0
P01008 424 G D 0
P01008 425 R C 0
P01008 425 R H 0
P01008 425 R P 0
P01008 426 S L 0
P01008 434 F C 0
P01008 434 F L 0
P01008 434 F S 0
P01008 436 A T 0
P01008 437 N K 0
P01008 438 R G 0
P01008 438 R M 0
P01008 439 P L 0
P01008 439 P T 0
P01008 441 L P 0
P01008 453 I T 0
P01008 456 G R 0
P01008 457 R T 0
P01008 459 A D 0
P01008 461 P L 0
P01008 462 C F 0
P01008 56 R C 0
P01008 73 P L 0
P01008 79 R C 0
P01008 79 R H 0
P01008 79 R S 0
P01008 89 R C 0
P01008 90 F L 0
P01008 95 Y C 0
P01008 95 Y S 0
P01008 98 L P 0
P01588 149 P Q 1
P02549 151 G D 0
P02549 207 L P 0
P02549 24 I S 0
P02549 260 L P 0
P02549 261 S P 0
P02549 28 R C 0
P02549 28 R H 0
P02549 28 R L 0
P02549 28 R S 0
P02549 31 V A 0
P02549 34 R W 0
P02549 41 R W 0
P02549 45 R S 0
P02549 45 R T 0
P02549 469 H P 0
P02549 46 G V 0
P02549 471 Q P 0
P02549 48 K R 0
P02549 49 L F 0
P02549 791 D E 0
P04066 410 L R 0
P04066 65 G D 0
P04066 68 S L 0
P04150 421 C Y 1
P04150 477 R H 0
P04150 559 I N 0
P04150 641 D V 0
P04150 679 G S 0
P04150 729 V I 0
P04150 747 I M 0
P04150 753 L F 1
P05546 208 R H 0
P05546 447 E K 0
P05546 462 P L 0
P06865 127 L F 0
P06865 127 L R 0
P06865 166 R G 0
P06865 170 R Q 0
P06865 170 R W 0
P06865 178 R C 0
P06865 178 R H 0
P06865 178 R L 0
P06865 180 Y H 0
P06865 192 V L 0
P06865 196 N S 0
P06865 197 K T 0
P06865 200 V M 0
P06865 204 H R 0
P06865 210 S F 0
P06865 211 F S 0
P06865 226 S F 0
P06865 250 G D 0
P06865 250 G S 0
P06865 252 R H 0
P06865 252 R L 0
P06865 258 D H 0
P06865 25 P S 0
P06865 269 G D 0
P06865 269 G S 0
P06865 279 S P 0
P06865 295 N S 0
P06865 301 M R 0
P06865 314 D V 0
P06865 335 I F 0
P06865 391 V M 0
P06865 39 L R 0
P06865 420 W C 0
P06865 454 G S 0
P06865 455 G R 0
P06865 458 C Y 0
P06865 474 W C 0
P06865 482 E K 0
P06865 484 L Q 0
P06865 485 W R 0
P06865 499 R C 0
P06865 499 R H 0
P06865 504 R C 0
P06865 504 R H 0
P07339 229 F I 0
P07339 383 W C 0
P07686 255 S R 0
P07686 309 C Y 0
P07686 417 P L 0
P07686 456 Y S 0
P07686 504 P S 0
P07686 505 R Q 0
P07686 534 C Y 0
P07686 543 A T 0
P07686 62 S L 0
P08590 143 E K 0
P08590 149 M V 0
P08590 154 R H 0
P08590 56 E G 0
P10275 112 Q H 1
P10275 180 K R 1
P10275 194 Q R 0
P10275 214 G R 0
P10275 255 L P 0
P10275 266 M T 1
P10275 269 P S 1
P10275 2 E K 0
P10275 340 P L 1
P10275 390 P R 0
P10275 390 P S 0
P10275 443 Q R 0
P10275 491 G S 0
P10275 528 D G 1
P10275 547 L F 0
P10275 548 P S 0
P10275 54 L S 1
P10275 559 C Y 0
P10275 568 G W 0
P10275 571 Y C 0
P10275 573 A D 0
P10275 574 L P 1
P10275 575 T A 1
P10275 576 C F 0
P10275 576 C R 0
P10275 579 C F 0
P10275 579 C Y 0
P10275 57 L Q 1
P10275 580 K R 1
P10275 581 V F 0
P10275 582 F S 0
P10275 582 F Y 0
P10275 585 R K 0
P10275 596 A T 0
P10275 597 S G 0
P10275 601 C F 0
P10275 604 D Y 0
P10275 607 R Q 0
P10275 608 R K 0
P10275 610 N T 0
P10275 611 C Y 0
P10275 615 R H 0
P10275 615 R P 0
P10275 616 L P 0
P10275 616 L R 0
P10275 617 R P 0
P10275 629 R Q 1
P10275 630 K T 1
P10275 647 S N 1
P10275 64 Q R 1
P10275 664 I N 0
P10275 670 Q R 1
P10275 671 P H 0
P10275 672 I T 1
P10275 677 L P 0
P10275 681 E K 0
P10275 682 P T 0
P10275 683 G A 1
P10275 684 V I 0
P10275 686 C R 0
P10275 687 A V 0
P10275 688 G E 0
P10275 695 D H 0
P10275 695 D N 0
P10275 695 D V 0
P10275 700 L M 0
P10275 701 L F 0
P10275 701 L H 0
P10275 702 S A 0
P10275 703 S C 0
P10275 703 S G 0
P10275 705 N S 0
P10275 705 N Y 0
P10275 707 L R 0
P10275 708 G A 0
P10275 708 G V 0
P10275 710 R T 0
P10275 711 Q E 0
P10275 712 L F 0
P10275 715 V M 1
P10275 717 K E 1
P10275 720 K E 1
P10275 722 L F 0
P10275 723 P S 0
P10275 724 G D 0
P10275 726 R L 1
P10275 727 N K 0
P10275 728 L S 0
P10275 730 V M 1
P10275 732 D N 0
P10275 732 D Y 0
P10275 733 Q H 0
P10275 737 I T 0
P10275 741 W R 0
P10275 742 M I 0
P10275 742 M V 0
P10275 743 G E 0
P10275 743 G V 0
P10275 744 L F 0
P10275 745 M T 0
P10275 746 V M 0
P10275 748 A D 0
P10275 748 A T 1
P10275 748 A V 1
P10275 749 M I 1
P10275 749 M V 0
P10275 750 G D 0
P10275 750 G S 1
P10275 751 W R 0
P10275 752 R Q 0
P10275 754 F L 0
P10275 754 F V 0
P10275 755 T A 1
P10275 756 N S 0
P10275 757 V A 1
P10275 758 N T 0
P10275 759 S F 0
P10275 759 S P 1
P10275 762 L F 0
P10275 763 Y C 0
P10275 763 Y H 0
P10275 764 F L 0
P10275 765 A T 0
P10275 765 A V 0
P10275 766 P S 0
P10275 767 D E 0
P10275 768 L P 0
P10275 771 N H 0
P10275 772 E A 0
P10275 772 E G 0
P10275 774 R C 0
P10275 774 R H 0
P10275 779 R W 0
P10275 780 M I 0
P10275 784 C Y 0
P10275 787 M V 0
P10275 788 R S 0
P10275 790 L F 0
P10275 791 S P 1
P10275 794 F S 0
P10275 798 Q E 0
P10275 806 C Y 0
P10275 807 M R 0
P10275 807 M T 0
P10275 807 M V 0
P10275 812 L F 0
P10275 814 S N 0
P10275 820 G A 0
P10275 821 L V 0
P10275 827 F V 0
P10275 830 L P 1
P10275 831 R L 0
P10275 831 R Q 0
P10275 834 Y C 0
P10275 840 R C 0
P10275 840 R G 0
P10275 840 R H 0
P10275 840 R S 0
P10275 841 I S 0
P10275 842 I T 0
P10275 846 R G 1
P10275 854 R K 0
P10275 855 R C 0
P10275 855 R H 0
P10275 856 F L 0
P10275 863 L R 0
P10275 864 D G 0
P10275 864 D N 0
P10275 865 S P 0
P10275 866 V E 0
P10275 866 V L 0
P10275 866 V M 0
P10275 869 I M 0
P10275 870 A G 0
P10275 870 A V 0
P10275 871 R G 0
P10275 874 H R 0
P10275 874 H Y 1
P10275 877 T A 1
P10275 877 T S 1
P10275 879 D Y 0
P10275 880 L Q 1
P10275 881 L V 0
P10275 886 M V 0
P10275 889 V M 0
P10275 890 D N 1
P10275 891 F L 1
P10275 892 P L 0
P10275 895 M T 0
P10275 896 A T 1
P10275 898 I T 0
P10275 902 Q R 1
P10275 903 V M 0
P10275 904 P H 0
P10275 904 P S 0
P10275 907 L F 0
P10275 909 G E 1
P10275 909 G R 0
P10275 910 K R 1
P10275 911 V L 0
P10275 913 P S 0
P10275 916 F L 0
P10275 917 H R 0
P10275 919 Q R 1
P10746 104 A V 0
P10746 129 I T 0
P10746 188 G R 0
P10746 188 G W 0
P10746 19 Y C 0
P10746 212 S P 0
P10746 219 I S 0
P10746 225 G S 0
P10746 228 T M 0
P10746 3 V F 0
P10746 47 S P 0
P10746 4 L F 0
P10746 53 P L 0
P10746 62 T A 0
P10746 66 A V 0
P10746 69 A T 0
P10746 73 C R 0
P10746 82 V F 0
P10746 99 V A 0
P10916 13 A T 0
P10916 166 D V 0
P10916 18 F L 0
P10916 22 E K 0
P10916 58 R Q 0
P10916 95 P A 0
P13051 251 F S 0
P14598 42 R Q 0
P17405 103 L P 0
P17405 130 V A 0
P17405 137 L P 0
P17405 157 C R 0
P17405 166 G R 0
P17405 176 I N 0
P17405 196 A P 0
P17405 200 R C 0
P17405 225 L M 0
P17405 225 L P 0
P17405 228 R C 0
P17405 232 G D 0
P17405 242 G R 0
P17405 244 W C 0
P17405 245 G S 0
P17405 246 E K 0
P17405 246 E Q 0
P17405 248 S R 0
P17405 281 A T 0
P17405 289 R H 0
P17405 294 R Q 0
P17405 302 L P 0
P17405 313 Y H 0
P17405 319 H Y 0
P17405 323 P A 0
P17405 330 P R 0
P17405 357 A D 0
P17405 367 Y C 0
P17405 371 P S 0
P17405 376 R H 0
P17405 376 R L 0
P17405 379 S P 0
P17405 382 M I 0
P17405 383 N S 0
P17405 389 N T 0
P17405 391 W G 0
P17405 413 A V 0
P17405 421 H R 0
P17405 421 H Y 0
P17405 431 C R 0
P17405 432 L P 0
P17405 435 W C 0
P17405 436 S R 0
P17405 446 Y C 0
P17405 450 L P 0
P17405 452 A V 0
P17405 456 G D 0
P17405 463 F S 0
P17405 467 Y S 0
P17405 474 R W 0
P17405 475 P L 0
P17405 480 F L 0
P17405 482 A E 0
P17405 485 A V 0
P17405 486 T A 0
P17405 488 Y N 0
P17405 494 G S 0
P17405 496 R C 0
P17405 496 R H 0
P17405 496 R L 0
P17405 49 D V 0
P17405 514 H Q 0
P17405 515 E V 0
P17405 517 Y C 0
P17405 533 W R 0
P17405 537 Y H 0
P17405 549 L P 0
P17405 563 D Y 0
P17405 576 K N 0
P17405 577 G S 0
P17405 600 R H 0
P17405 600 R P 0
P17405 92 C W 0
P19878 128 A V 0
P19878 77 R Q 0
P19878 78 G E 0
P22033 105 W R 0
P22033 108 R C 0
P22033 108 R G 0
P22033 108 R H 0
P22033 109 Q R 0
P22033 137 A V 0
P22033 145 G S 0
P22033 148 S L 0
P22033 156 D N 0
P22033 158 G V 0
P22033 174 F S 0
P22033 186 M V 0
P22033 189 N K 0
P22033 191 A E 0
P22033 197 A E 0
P22033 203 G R 0
P22033 215 G C 0
P22033 215 G S 0
P22033 218 Q H 0
P22033 219 N Y 0
P22033 228 R Q 0
P22033 230 T I 0
P22033 231 Y N 0
P22033 262 S N 0
P22033 265 H Y 0
P22033 281 L S 0
P22033 291 G E 0
P22033 293 Q P 0
P22033 305 L S 0
P22033 306 S F 0
P22033 312 G V 0
P22033 316 Y C 0
P22033 324 A T 0
P22033 328 L F 0
P22033 328 L P 0
P22033 347 L R 0
P22033 350 H Y 0
P22033 368 V D 0
P22033 369 R C 0
P22033 369 R H 0
P22033 370 T P 0
P22033 377 A E 0
P22033 383 Q H 0
P22033 383 Q P 0
P22033 386 H N 0
P22033 388 N H 0
P22033 426 G R 0
P22033 427 G D 0
P22033 518 L P 0
P22033 535 A P 0
P22033 560 C Y 0
P22033 566 T R 0
P22033 573 F S 0
P22033 587 Y C 0
P22033 615 P R 0
P22033 615 P T 0
P22033 616 R C 0
P22033 617 L R 0
P22033 621 K N 0
P22033 623 G R 0
P22033 624 Q R 0
P22033 626 G C 0
P22033 627 H R 0
P22033 630 G E 0
P22033 633 V G 0
P22033 637 G E 0
P22033 637 G R 0
P22033 638 F I 0
P22033 640 D Y 0
P22033 642 G R 0
P22033 648 G D 0
P22033 669 V E 0
P22033 678 H R 0
P22033 685 L R 0
P22033 694 R W 0
P22033 700 M K 0
P22033 703 G R 0
P22033 717 G V 0
P22033 86 P L 0
P22033 87 G E 0
P22033 93 R H 0
P22033 94 G R 0
P22033 94 G V 0
P22033 95 P R 0
P27352 23 Q R 0
P27352 46 S L 0
P34949 102 S L 0
P34949 129 Y C 0
P34949 131 D N 0
P34949 138 M T 0
P34949 140 I T 0
P34949 152 R Q 0
P34949 219 R Q 0
P34949 250 G S 0
P34949 255 Y C 0
P34949 295 R H 0
P34949 398 I T 0
P34949 418 R H 0
P34949 51 M T 0
P35609 9 Q R 0
P38571 129 H P 0
P38571 129 H R 0
P38571 200 L P 0
P45378 74 R H 0
P45379 102 R L 0
P45379 102 R Q 0
P45379 102 R W 0
P45379 104 R L 0
P45379 114 A V 0
P45379 120 F I 0
P45379 120 F V 0
P45379 140 R C 0
P45379 141 R W 0
P45379 151 R W 0
P45379 173 E K 0
P45379 189 S F 0
P45379 215 R L 0
P45379 254 E D 0
P45379 281 N I 0
P45379 288 R C 0
P45379 288 R P 0
P45379 296 R C 0
P45379 80 F L 0
P45379 89 I N 0
P48506 127 R C 0
P48506 158 P L 0
P48506 370 H L 0
P49770 171 S F 0
P49770 213 E G 0
P49770 273 K R 0
P49770 316 V D 0
P49770 329 G V 0
P51149 129 L F 0
P51149 157 K N 0
P51149 161 N T 0
P51149 162 V M 0
P54802 100 H R 0
P54802 115 P S 0
P54802 130 R C 0
P54802 140 Y C 0
P54802 153 E K 0
P54802 154 I R 0
P54802 156 W C 0
P54802 227 H P 0
P54802 234 R C 0
P54802 241 V M 0
P54802 242 L P 0
P54802 243 P L 0
P54802 246 A P 0
P54802 248 H R 0
P54802 268 W R 0
P54802 277 C F 0
P54802 280 L P 0
P54802 292 G R 0
P54802 309 Y C 0
P54802 314 F L 0
P54802 334 V F 0
P54802 335 Y C 0
P54802 358 P L 0
P54802 35 L F 0
P54802 38 R W 0
P54802 410 F S 0
P54802 412 G E 0
P54802 414 H R 0
P54802 437 T I 0
P54802 446 E K 0
P54802 452 E K 0
P54802 455 Y C 0
P54802 474 W G 0
P54802 482 R Q 0
P54802 482 R W 0
P54802 48 F C 0
P54802 48 F L 0
P54802 501 V G 0
P54802 516 P L 0
P54802 520 R W 0
P54802 521 P L 0
P54802 534 S Y 0
P54802 560 L P 0
P54802 561 L R 0
P54802 565 R P 0
P54802 565 R Q 0
P54802 565 R W 0
P54802 591 L P 0
P54802 612 S G 0
P54802 617 L F 0
P54802 643 R C 0
P54802 643 R H 0
P54802 649 W C 0
P54802 650 G E 0
P54802 658 Y F 0
P54802 664 A V 0
P54802 674 R C 0
P54802 674 R H 0
P54802 676 R P 0
P54802 682 L R 0
P54802 69 G S 0
P54802 705 E K 0
P54802 77 V G 0
P54802 79 G C 0
P54802 79 G S 0
P54802 82 G D 0
P54802 92 Y H 0
P57796 124 R C 0
P60174 105 E D 0
P60174 155 V M 0
P60174 171 I V 0
P60174 232 V M 0
P60174 241 F L 0
P60174 42 C Y 0
P60174 73 G A 0
P63316 159 G R 0
P98174 205 S I 0
P98174 312 P L 1
P98174 380 E A 0
P98174 443 R H 0
P98174 522 R H 0
P98174 610 R Q 0
Q12794 268 E K 0
Q14117 334 Q R 0
Q14117 360 W R 0
Q14117 435 G R 0
Q14117 490 R T 0
Q14117 68 T R 0
Q14232 208 N Y 0
Q15149 2110 R W 0
Q15466 189 G E 0
Q15466 195 A S 0
Q15466 213 R C 0
Q15466 57 R W 0
Q16610 167 F I 0
Q6N021 1167 R T 1
Q6N021 1299 K N 1
Q6N021 1302 R G 1
Q6N021 1318 E G 1
Q6N021 1367 P S 1
Q6N021 308 A T 1
Q86YH6 382 S L 0
Q8NI36 355 N S 0
Q8NI36 449 A T 0
Q8NI36 529 R Q 0
Q8NI36 658 D G 0
Q92466 244 K E 0
Q92466 273 R H 0
Q96EY8 135 A T 0
Q96EY8 191 R W 0
Q96EY8 193 E K 0
Q96EY8 96 I T 0
Q99959 140 S F 0
Q99959 615 S F 0
Q99959 654 K Q 0
Q99959 796 C R 0
Q9BZG8 335 L V 1
Q9BZG8 34 A D 1
Q9BZG8 389 S R 1
Q9BZG8 7 A V 1
Q9NPE3 34 R W 0
Q9UHC1 1007 N S 1
Q9UHC1 1394 A T 1
Q9UHC1 1451 E K 1
Q9UHC1 24 Q E 1
Q9UHC1 499 N S 1
Q9UHC1 624 E Q 1
Q9UHC1 647 R C 1
Q9UHC1 817 S G 1
Q9UHC1 981 G S 1
Q9UI10 228 A V 0
Q9UI10 357 R Q 0
Q9UI10 374 R C 0
Q9UI10 465 C R 0
Q9UI10 489 Y H 0
Q9UQF2 59 S N 0
Q9Y5X4 104 R W 0
Q9Y5X4 121 E K 0
Q9Y5X4 234 W S 0
Q9Y5X4 256 A E 0
Q9Y5X4 263 L P 0
Q9Y5X4 309 R G 0
Q9Y5X4 311 R Q 0
Q9Y5X4 336 L P 0
Q9Y5X4 353 L V 0
Q9Y5X4 385 R P 0
Q9Y5X4 407 M K 0
Q9Y5X4 56 G R 0
Q9Y5X4 76 R Q 0
Q9Y5X4 76 R W 0
Q9Y5X4 88 G V 0
Q9Y5X4 97 R H 0
Q9Y6D9 556 R H 1
Q9Y6D9 558 R H 1
Q9Y6D9 572 R H 1
> TS_3 
Protein Pos W M Cancer
A6NFY7 55 R P 0
A6NFY7 57 G R 0
B1AK53 719 S R 0
B1AK53 744 D N 0
B1AK53 774 R Q 0
O14593 195 L P 0
O15273 132 E Q 0
O15273 137 T I 0
O15273 153 R H 0
O15273 70 R W 0
O15273 87 R Q 0
O15273 90 P L 0
O60762 248 S P 0
O60762 92 R G 0
O95970 110 A D 0
O95970 122 I K 0
O95970 123 E K 0
O95970 136 R W 0
O95970 145 S R 0
O95970 154 L P 0
O95970 200 C R 0
O95970 232 L P 0
O95970 26 L R 0
O95970 298 I T 0
O95970 318 F C 0
O95970 383 E A 0
O95970 42 C G 0
O95970 42 C R 0
O95970 432 V E 0
O95970 46 C R 0
O95970 473 S L 0
P00439 104 A D 0
P00439 110 S C 0
P00439 124 T I 0
P00439 129 D Y 0
P00439 143 D G 0
P00439 145 D V 0
P00439 146 H Y 0
P00439 148 G S 0
P00439 151 D H 0
P00439 154 Y N 0
P00439 155 R P 0
P00439 158 R Q 0
P00439 158 R W 0
P00439 160 Q P 0
P00439 161 F S 0
P00439 164 I T 0
P00439 167 N I 0
P00439 167 N S 0
P00439 169 R H 0
P00439 16 S P 0
P00439 170 H D 0
P00439 170 H R 0
P00439 171 G A 0
P00439 171 G R 0
P00439 173 P T 0
P00439 174 I T 0
P00439 174 I V 0
P00439 175 P A 0
P00439 176 R L 0
P00439 176 R P 0
P00439 177 V L 0
P00439 178 E G 0
P00439 183 E Q 0
P00439 190 V A 0
P00439 194 L P 0
P00439 201 H R 0
P00439 201 H Y 0
P00439 204 Y C 0
P00439 205 E A 0
P00439 206 Y D 0
P00439 207 N D 0
P00439 207 N S 0
P00439 20 Q L 0
P00439 211 P T 0
P00439 212 L P 0
P00439 213 L P 0
P00439 217 C G 0
P00439 218 G V 0
P00439 221 E G 0
P00439 222 D V 0
P00439 224 I M 0
P00439 225 P R 0
P00439 225 P T 0
P00439 230 V I 0
P00439 231 S F 0
P00439 231 S P 0
P00439 233 F L 0
P00439 238 T P 0
P00439 239 G S 0
P00439 240 F S 0
P00439 241 R C 0
P00439 241 R H 0
P00439 241 R L 0
P00439 242 L F 0
P00439 243 R Q 0
P00439 244 P L 0
P00439 245 V A 0
P00439 245 V E 0
P00439 245 V L 0
P00439 246 A D 0
P00439 247 G V 0
P00439 248 L P 0
P00439 249 L F 0
P00439 252 R G 0
P00439 252 R Q 0
P00439 252 R W 0
P00439 255 L S 0
P00439 255 L V 0
P00439 257 G C 0
P00439 259 A T 0
P00439 259 A V 0
P00439 261 R P 0
P00439 261 R Q 0
P00439 263 F L 0
P00439 264 H L 0
P00439 265 C G 0
P00439 269 I L 0
P00439 270 R K 0
P00439 270 R S 0
P00439 271 H Y 0
P00439 273 S F 0
P00439 276 M I 0
P00439 276 M V 0
P00439 277 Y C 0
P00439 277 Y D 0
P00439 278 T A 0
P00439 278 T N 0
P00439 280 E K 0
P00439 281 P L 0
P00439 282 D N 0
P00439 283 I F 0
P00439 283 I N 0
P00439 297 R C 0
P00439 297 R H 0
P00439 299 F C 0
P00439 300 A S 0
P00439 300 A V 0
P00439 303 S P 0
P00439 304 Q R 0
P00439 306 I V 0
P00439 309 A D 0
P00439 309 A V 0
P00439 310 S F 0
P00439 311 L P 0
P00439 314 P H 0
P00439 318 I T 0
P00439 322 A G 0
P00439 322 A T 0
P00439 325 Y C 0
P00439 330 E D 0
P00439 331 F L 0
P00439 333 L F 0
P00439 334 C S 0
P00439 337 G V 0
P00439 338 D Y 0
P00439 341 K R 0
P00439 341 K T 0
P00439 342 A T 0
P00439 343 Y C 0
P00439 344 G R 0
P00439 344 G V 0
P00439 345 A S 0
P00439 345 A T 0
P00439 347 L F 0
P00439 348 L V 0
P00439 349 S L 0
P00439 349 S P 0
P00439 350 S T 0
P00439 357 C G 0
P00439 362 P T 0
P00439 366 P H 0
P00439 372 T S 0
P00439 377 Y C 0
P00439 380 T M 0
P00439 386 Y C 0
P00439 387 Y H 0
P00439 388 V L 0
P00439 388 V M 0
P00439 390 E G 0
P00439 394 D A 0
P00439 394 D H 0
P00439 395 A G 0
P00439 395 A P 0
P00439 39 F L 0
P00439 403 A V 0
P00439 407 P S 0
P00439 408 R Q 0
P00439 408 R W 0
P00439 40 S L 0
P00439 410 F S 0
P00439 413 R P 0
P00439 413 R S 0
P00439 414 Y C 0
P00439 415 D N 0
P00439 418 T P 0
P00439 41 L F 0
P00439 41 L P 0
P00439 42 K I 0
P00439 430 L P 0
P00439 447 A D 0
P00439 46 G S 0
P00439 47 A V 0
P00439 48 L S 0
P00439 53 R H 0
P00439 55 F L 0
P00439 56 E D 0
P00439 65 I N 0
P00439 65 I T 0
P00439 67 S P 0
P00439 68 R S 0
P00439 76 E A 0
P00439 84 D Y 0
P00439 87 S R 0
P00439 92 T I 0
P00439 98 L S 0
P00558 158 G V 0
P00558 164 D V 0
P00558 206 R P 0
P00558 252 E A 0
P00558 285 D V 0
P00558 316 C R 0
P01308 34 H D 0
P01308 89 R H 0
P01308 89 R L 0
P03971 101 G V 0
P03971 123 R W 0
P03971 12 V G 0
P03971 167 Y C 0
P03971 194 R C 0
P03971 477 V A 0
P03971 506 H Q 0
P03971 525 C Y 0
P03971 70 L P 0
P06744 101 V M 0
P06744 159 G S 0
P06744 195 T I 0
P06744 20 H P 0
P06744 224 T M 0
P06744 273 R H 0
P06744 278 S L 0
P06744 300 A P 0
P06744 339 L P 0
P06744 343 Q R 0
P06744 347 R C 0
P06744 347 R H 0
P06744 375 T R 0
P06744 389 H R 0
P06744 472 R H 0
P06744 487 L F 0
P06744 495 E K 0
P06744 517 L V 0
P06744 525 I T 0
P06744 539 D N 0
P06744 5 T I 0
P06744 75 R G 0
P06744 83 R W 0
P06753 8 M R 0
P07101 233 R H 0
P07101 236 L P 0
P07101 276 T P 0
P07101 314 T M 0
P07101 337 R H 0
P07101 412 Q K 0
P07101 494 T M 0
P09493 175 D N 0
P09493 180 E G 0
P09493 180 E V 0
P09493 40 E K 0
P09493 54 E K 0
P09493 63 A V 0
P10619 132 V M 0
P10619 236 L P 0
P10619 249 Y N 0
P10619 395 Y C 0
P10619 406 M T 0
P10619 439 G S 0
P10619 440 F V 0
P10619 453 K E 0
P10619 49 Q R 0
P10619 51 S Y 0
P10619 65 W R 0
P10619 90 S L 0
P12955 184 R Q 0
P12955 276 D N 0
P12955 278 G D 0
P12955 448 G R 0
P16930 134 A D 0
P16930 158 G D 0
P16930 166 V G 0
P16930 16 N I 0
P16930 193 C R 0
P16930 207 G D 0
P16930 233 D V 0
P16930 234 W G 0
P16930 249 P T 0
P16930 261 P L 0
P16930 294 T P 0
P16930 337 G S 0
P16930 341 R W 0
P16930 342 P L 0
P16930 369 G V 0
P16930 381 R G 0
P16930 62 F C 0
P16930 64 Q H 0
P21953 183 R P 0
P21953 206 H R 0
P21953 278 G S 0
P25054 1027 Y C 1
P25054 1120 G E 1
P25054 1171 R C 1
P25054 1171 R H 1
P25054 1176 P L 1
P25054 1184 A P 1
P25054 1197 F S 1
P25054 1259 I T 1
P25054 1296 A V 1
P25054 1312 G E 1
P25054 1313 T A 1
P25054 1326 V A 1
P25054 1348 R W 1
P25054 1422 D H 1
P25054 1472 V I 1
P25054 1495 S G 1
P25054 1508 A V 1
P25054 171 S I 1
P25054 2621 S C 1
P25054 2738 I T 1
P25054 2839 L F 1
P25054 414 R C 1
P25054 722 S G 1
P25054 784 S T 1
P25054 817 G C 1
P25054 880 I T 1
P25054 890 V I 1
P25054 906 S Y 1
P25054 911 E G 1
P25054 942 N D 1
P25054 99 R W 1
P25963 32 S I 0
P33076 469 L P 0
P33076 962 F S 0
P38398 1025 T I 1
P38398 1047 V A 1
P38398 10 E K 1
P38398 1139 S I 1
P38398 1150 P S 1
P38398 1187 S I 1
P38398 1200 Q H 1
P38398 1204 R I 1
P38398 1207 K N 1
P38398 1210 E G 1
P38398 1217 S Y 1
P38398 1226 F L 1
P38398 1243 R G 1
P38398 1297 S P 1
P38398 1411 M T 1
P38398 1628 M T 1
P38398 1641 A P 1
P38398 1690 K Q 1
P38398 1692 D N 1
P38398 1697 C R 1
P38398 1699 R W 1
P38398 1708 A E 1
P38398 1749 P R 1
P38398 1775 M R 1
P38398 1776 P S 1
P38398 1786 L P 1
P38398 1812 P S 1
P38398 227 E K 1
P38398 22 L S 1
P38398 23 E K 1
P38398 271 V M 1
P38398 346 P S 1
P38398 461 F L 1
P38398 465 Y D 1
P38398 552 G V 1
P38398 61 C G 1
P38398 64 C G 1
P38398 71 R K 1
P38398 749 D Y 1
P38398 826 T K 1
P38398 835 H Y 1
P38398 841 R W 1
P38398 856 Y H 1
P38398 866 R Q 1
P38398 888 H Y 1
P38398 892 L S 1
P38398 960 G D 1
P42336 1007 G R 1
P42336 1021 Y C 1
P42336 1021 Y H 1
P42336 1021 Y N 1
P42336 1023 R Q 1
P42336 1025 T N 1
P42336 1035 A V 1
P42336 1043 M I 1
P42336 1047 H L 1
P42336 1047 H R 0
P42336 1047 H Y 1
P42336 1050 G D 1
P42336 1052 T K 1
P42336 1065 H L 1
P42336 1065 H Y 1
P42336 106 G V 1
P42336 343 Y C 1
P42336 38 R H 1
P42336 420 C R 1
P42336 453 E Q 1
P42336 542 E K 0
P42336 542 E Q 1
P42336 542 E V 1
P42336 545 E A 1
P42336 545 E G 0
P42336 545 E K 0
P42336 546 Q E 1
P42336 546 Q K 1
P42336 546 Q P 1
P42336 546 Q R 1
P42336 88 R Q 1
P42771 101 G W 1
P42771 107 R C 1
P42771 108 D H 1
P42771 108 D Y 1
P42771 114 P L 1
P42771 118 A T 1
P42771 119 E Q 1
P42771 120 E A 1
P42771 120 E K 1
P42771 122 G R 1
P42771 122 G S 1
P42771 123 H Q 1
P42771 124 R H 1
P42771 126 V D 1
P42771 127 A S 1
P42771 132 A P 1
P42771 134 A V 1
P42771 142 H Y 1
P42771 144 R C 1
P42771 14 D E 1
P42771 150 G V 1
P42771 16 L P 1
P42771 20 A P 1
P42771 20 A S 1
P42771 23 G D 1
P42771 24 R C 1
P42771 24 R P 1
P42771 26 E D 1
P42771 32 L P 1
P42771 33 E D 1
P42771 35 G A 1
P42771 35 G E 1
P42771 35 G V 1
P42771 49 I S 1
P42771 50 Q R 1
P42771 53 M I 1
P42771 59 V G 1
P42771 60 A V 1
P42771 62 L P 1
P42771 66 H Y 1
P42771 67 G R 1
P42771 68 A T 1
P42771 69 E K 1
P42771 69 E V 1
P42771 71 N K 1
P42771 72 C G 1
P42771 74 D N 1
P42771 74 D V 1
P42771 74 D Y 1
P42771 77 T P 1
P42771 80 R L 1
P42771 80 R P 1
P42771 81 P L 1
P42771 81 P T 1
P42771 83 H N 1
P42771 83 H Y 1
P42771 84 D E 1
P42771 84 D H 1
P42771 84 D N 1
P42771 84 D Y 1
P42771 87 R P 1
P42771 87 R W 1
P42771 88 E D 1
P42771 89 G S 1
P42771 93 T A 1
P42771 94 L Q 1
P42771 95 V A 1
P42771 97 L R 1
P42771 98 H P 1
P42771 98 H Q 1
P42771 99 R P 1
P42771 99 R Q 1
P42772 47 G E 1
P42772 50 A V 1
P42773 72 A P 1
P48382 149 R Q 0
P50897 108 G R 0
P50897 109 Y D 0
P50897 122 R W 0
P50897 177 Q E 0
P50897 181 V L 0
P50897 181 V M 0
P50897 219 L Q 0
P50897 247 Y H 0
P50897 250 G V 0
P50897 38 W C 0
P50897 39 H Q 0
P50897 42 G E 0
P50897 75 T P 0
P50897 79 D G 0
P54577 196 E K 0
P54577 41 G R 0
P55895 229 R Q 0
P55895 285 M R 0
P55895 41 C W 0
P55895 451 G A 0
P55895 478 C Y 0
P55895 77 T N 0
P60709 183 R W 0
P62736 117 N T 0
P62736 118 R Q 0
P62736 135 Y H 0
P62736 145 Y C 0
P62736 149 R C 0
P62736 154 V A 0
P62736 185 R Q 0
P62736 212 R Q 0
P62736 258 R C 0
P62736 258 R H 0
P62736 292 R G 0
P62736 326 T N 0
P62736 353 T N 0
P62736 39 R H 0
P63261 118 K M 0
P63261 264 P L 0
P63261 278 T I 0
P63261 332 P A 0
P63261 370 V A 0
P63261 89 T I 0
P68032 101 E K 0
P68032 125 M V 0
P68032 166 P A 0
P68032 168 Y C 0
P68032 297 A S 0
P68032 307 M L 0
P68032 314 R H 0
P68032 333 A P 0
P68032 363 E G 0
P68032 90 H Y 0
P68032 97 R C 0
P68133 116 A T 0
P68133 117 N S 0
P68133 117 N T 0
P68133 118 R H 0
P68133 134 M V 0
P68133 136 V A 0
P68133 138 I M 0
P68133 140 A P 0
P68133 142 L P 0
P68133 148 G D 0
P68133 150 T N 0
P68133 156 D N 0
P68133 165 V L 0
P68133 165 V M 0
P68133 172 A G 0
P68133 17 G R 0
P68133 181 D G 0
P68133 181 D H 0
P68133 181 D N 0
P68133 184 G D 0
P68133 185 R C 0
P68133 185 R G 0
P68133 185 R S 0
P68133 198 R L 0
P68133 199 G S 0
P68133 223 L P 0
P68133 226 E G 0
P68133 226 E Q 0
P68133 229 M I 0
P68133 229 M T 0
P68133 229 M V 0
P68133 243 E K 0
P68133 248 Q K 0
P68133 248 Q R 0
P68133 253 G D 0
P68133 258 R H 0
P68133 258 R L 0
P68133 261 E V 0
P68133 265 Q L 0
P68133 270 G C 0
P68133 270 G D 0
P68133 270 G R 0
P68133 271 M R 0
P68133 274 A E 0
P68133 27 D N 0
P68133 281 Y H 0
P68133 282 N K 0
P68133 285 M K 0
P68133 288 D G 0
P68133 294 D V 0
P68133 334 P S 0
P68133 338 K E 0
P68133 338 K I 0
P68133 350 S L 0
P68133 359 I L 0
P68133 372 V F 0
P68133 374 R S 0
P68133 375 K E 0
P68133 375 K Q 0
P68133 37 V L 0
P68133 40 P L 0
P68133 42 H Y 0
P68133 43 Q R 0
P68133 44 G V 0
P68133 45 V F 0
P68133 66 I N 0
P68133 68 T I 0
P68133 74 E K 0
P68133 75 H L 0
P68133 75 H R 0
P68133 77 I L 0
P68133 79 T A 0
P68133 85 E K 0
P68133 96 L P 0
P81172 59 R G 0
P81172 70 C R 0
P81172 71 G D 0
P81172 78 C Y 0
Q12768 471 N D 0
Q12768 619 L F 0
Q12768 626 V F 0
Q13315 1001 L Q 0
Q13315 1040 M V 1
Q13315 1082 H L 0
Q13315 1091 E D 0
Q13315 1407 I T 1
Q13315 1420 L P 0
Q13315 1463 F S 1
Q13315 1465 L P 0
Q13315 1566 P R 0
Q13315 1682 D H 1
Q13315 1743 T I 0
Q13315 1910 L H 1
Q13315 1913 V G 0
Q13315 1953 T R 1
Q13315 2016 D G 0
Q13315 2063 G E 0
Q13315 2067 A D 0
Q13315 2164 E K 1
Q13315 2218 S C 0
Q13315 2227 R C 0
Q13315 224 K E 0
Q13315 2274 A T 1
Q13315 2396 T S 1
Q13315 2420 A P 1
Q13315 2423 E G 1
Q13315 2470 Y D 0
Q13315 2486 R G 1
Q13315 2491 W R 0
Q13315 2554 H D 0
Q13315 2656 L P 0
Q13315 2668 E G 0
Q13315 2695 G A 1
Q13315 2702 I R 0
Q13315 2722 L R 1
Q13315 2725 D G 1
Q13315 2725 D V 1
Q13315 2726 A V 0
Q13315 2732 F L 1
Q13315 2824 C Y 0
Q13315 2827 F C 0
Q13315 2829 P L 0
Q13315 2832 R C 0
Q13315 2849 R P 0
Q13315 2855 S R 0
Q13315 2867 G R 0
Q13315 2890 L V 1
Q13315 2904 E G 0
Q13315 2909 R G 0
Q13315 292 P L 0
Q13315 3006 A P 1
Q13315 3008 R C 0
Q13315 3008 R H 1
Q13315 3018 K N 1
Q13315 323 I V 0
Q13315 332 Y C 1
Q13315 350 A T 1
Q13315 352 I T 1
Q13315 570 F S 0
Q13315 768 N D 0
Q13315 785 R C 0
Q13315 950 L R 0
Q13950 113 L R 0
Q13950 118 S R 0
Q13950 121 F C 0
Q13950 123 C R 0
Q13950 169 R Q 0
Q13950 175 M R 0
Q13950 190 R Q 0
Q13950 190 R W 0
Q13950 191 S N 0
Q13950 193 R C 0
Q13950 197 F S 0
Q13950 199 L F 0
Q13950 200 T A 0
Q13950 205 T R 0
Q13950 209 Q R 0
Q13950 225 R Q 0
Q13950 225 R W 0
Q13950 511 G S 0
Q14203 59 G S 0
Q15327 116 T M 0
Q16595 106 L S 0
Q16595 122 D Y 0
Q16595 130 G V 0
Q16595 154 I F 0
Q16595 155 W R 0
Q16595 165 R C 0
Q16595 182 L F 0
Q16595 198 L R 0
Q5TD94 87 P S 0
Q6W2J9 85 P L 0
Q86WG3 301 S R 0
Q8NI22 129 D E 0
Q8NI22 136 I T 0
Q8WWZ3 122 L R 0
Q8WWZ3 152 E K 0
Q96EP1 166 P L 1
Q96EP1 202 R P 1
Q96EP1 536 F S 1
Q99490 1022 S P 1
Q99490 455 V A 1
Q99490 518 R G 1
Q99490 651 A V 1
Q99490 767 E V 1
Q99490 939 N D 1
Q99490 947 V M 1
Q99728 564 Q H 1
Q99836 196 R C 0
Q99836 93 L P 0
Q99972 126 R W 0
Q99972 158 R Q 0
Q99972 208 D E 0
Q99972 244 G V 0
Q99972 245 C Y 0
Q99972 246 G R 0
Q99972 251 V A 0
Q99972 252 G R 0
Q99972 25 C R 0
Q99972 261 E K 0
Q99972 272 R G 0
Q99972 274 P R 0
Q99972 286 W R 0
Q99972 293 T K 0
Q99972 300 E K 0
Q99972 323 E K 0
Q99972 337 Q E 0
Q99972 337 Q R 0
Q99972 341 S P 0
Q99972 342 R K 0
Q99972 345 I M 0
Q99972 352 E K 0
Q99972 353 T I 0
Q99972 360 I N 0
Q99972 361 P S 0
Q99972 363 A T 0
Q99972 364 G V 0
Q99972 367 G R 0
Q99972 369 F L 0
Q99972 370 P L 0
Q99972 377 T K 0
Q99972 377 T M 0
Q99972 380 D A 0
Q99972 380 D G 0
Q99972 380 D H 0
Q99972 380 D N 0
Q99972 393 S N 0
Q99972 393 S R 0
Q99972 399 G V 0
Q99972 422 R H 0
Q99972 423 K E 0
Q99972 426 V F 0
Q99972 427 A T 0
Q99972 433 C R 0
Q99972 434 G S 0
Q99972 437 Y H 0
Q99972 438 T I 0
Q99972 445 A V 0
Q99972 448 T P 0
Q99972 450 N D 0
Q99972 465 I M 0
Q99972 470 R C 0
Q99972 471 Y C 0
Q99972 477 I N 0
Q99972 477 I S 0
Q99972 480 N K 0
Q99972 481 P L 0
Q99972 481 P T 0
Q99972 48 Q H 0
Q99972 499 I F 0
Q99972 499 I S 0
Q99972 502 S P 0
Q99972 53 V A 0
Q99972 82 R C 0
Q9BZ23 134 E G 0
Q9BZ23 219 G V 0
Q9BZ23 234 T A 0
Q9BZ23 249 R P 0
Q9BZ23 264 R W 0
Q9BZ23 278 R C 0
Q9BZ23 278 R L 0
Q9BZ23 282 L V 0
Q9BZ23 286 R C 0
Q9BZ23 322 E D 0
Q9BZ23 322 E G 0
Q9BZ23 327 T I 0
Q9BZ23 351 S P 0
Q9BZ23 355 N S 0
Q9BZ23 357 R Q 0
Q9BZ23 398 A T 0
Q9BZ23 404 N I 0
Q9BZ23 413 L P 0
Q9BZ23 428 C Y 0
Q9BZ23 447 D N 0
Q9BZ23 471 S N 0
Q9BZ23 497 I T 0
Q9BZ23 500 N I 0
Q9BZ23 501 I T 0
Q9BZ23 509 A V 0
Q9BZ23 511 N D 0
Q9BZ23 521 G R 0
Q9BZ23 528 T M 0
Q9BZ23 532 R W 0
Q9BZ23 563 L P 0
Q9BZ23 570 P L 0
Q9HC77 1235 E V 0
Q9NQC7 747 E G 1
Q9UGM3 162 G E 1
Q9UGM3 546 N S 1
Q9UGM3 607 G V 1
Q9Y617 100 D A 0
Q9Y6H5 621 R C 0
> TS_4 
Protein Pos W M Cancer
A2A288 106 K R 1
O14901 220 T M 0
O14901 347 A S 0
O15013 357 T I 0
O43623 119 D E 0
O60687 327 N S 0
O60687 72 Y S 0
O94761 1021 R W 0
O95409 128 D N 0
O95409 272 S N 0
O95409 286 H L 0
O95409 286 H Q 0
O95409 286 H Y 0
O95409 291 H Y 0
O95409 304 W R 0
O95409 314 F C 0
O95409 325 R L 0
O95409 325 R S 0
O95409 327 H Y 0
O95409 335 C F 0
O95409 36 Q P 0
O95409 373 R P 0
O95409 37 D N 0
O95409 402 Y N 0
O95409 403 T K 0
O95409 404 H R 0
O95409 409 R W 0
O95409 415 H Q 0
O95954 135 R C 0
O95954 299 R P 0
P00492 104 S R 0
P00492 110 S L 0
P00492 130 V D 0
P00492 131 L S 0
P00492 132 I M 0
P00492 132 I T 0
P00492 135 D G 0
P00492 143 M K 0
P00492 161 A S 0
P00492 162 S R 0
P00492 168 T I 0
P00492 16 G D 0
P00492 16 G S 0
P00492 176 P L 0
P00492 177 D V 0
P00492 177 D Y 0
P00492 183 I T 0
P00492 194 D E 0
P00492 194 D N 0
P00492 195 Y C 0
P00492 199 F V 0
P00492 201 D G 0
P00492 201 D N 0
P00492 201 D Y 0
P00492 204 H D 0
P00492 204 H R 0
P00492 206 C Y 0
P00492 20 D V 0
P00492 41 L P 0
P00492 42 I F 0
P00492 42 I T 0
P00492 45 R K 0
P00492 48 R H 0
P00492 50 A P 0
P00492 50 A V 0
P00492 51 R G 0
P00492 51 R P 0
P00492 53 V A 0
P00492 53 V M 0
P00492 54 M L 0
P00492 57 M T 0
P00492 58 G R 0
P00492 70 G E 0
P00492 71 G R 0
P00492 74 F L 0
P00492 78 L V 0
P00492 7 G D 0
P00492 80 D V 0
P00492 8 V G 0
P01270 18 C R 0
P01270 23 S P 0
P03950 12 F S 0
P03950 136 P L 0
P03950 137 V I 0
P03950 138 H R 0
P03950 20 P S 0
P03950 36 Q L 0
P03950 41 K E 0
P03950 41 K I 0
P03950 52 S N 0
P03950 55 R K 0
P03950 63 C W 0
P03950 64 K I 0
P06400 137 E D 1
P06400 185 I T 1
P06400 310 G E 1
P06400 358 R G 1
P06400 358 R Q 1
P06400 447 K Q 1
P06400 457 M R 1
P06400 500 R G 1
P06400 530 K R 1
P06400 549 H Y 1
P06400 567 S L 1
P06400 616 K E 1
P06400 635 A P 1
P06400 654 V E 1
P06400 657 L P 1
P06400 661 R W 1
P06400 662 L P 1
P06400 673 H P 1
P06400 685 Q P 1
P06400 706 C Y 1
P06400 712 C R 1
P06400 72 E Q 1
P06400 803 N K 1
P06737 339 N S 0
P06737 377 N K 0
P10070 1444 M I 0
P10070 1554 P L 0
P10070 479 R G 0
P10070 932 P S 0
P10253 103 C G 0
P10253 191 Y C 0
P10253 208 L P 0
P10253 219 G R 0
P10253 224 R W 0
P10253 237 A V 0
P10253 262 E K 0
P10253 285 P R 0
P10253 292 Y C 0
P10253 293 G R 0
P10253 299 L R 0
P10253 308 H L 0
P10253 308 H P 0
P10253 309 G R 0
P10253 312 L R 0
P10253 318 M T 0
P10253 324 P L 0
P10253 330 W G 0
P10253 355 L P 0
P10253 361 P L 0
P10253 374 C R 0
P10253 375 R L 0
P10253 377 G R 0
P10253 401 Q R 0
P10253 402 W R 0
P10253 404 D N 0
P10253 405 L P 0
P10253 408 M V 0
P10253 437 R C 0
P10253 445 A P 0
P10253 455 Y F 0
P10253 457 P L 0
P10253 478 G R 0
P10253 481 W R 0
P10253 489 D N 0
P10253 519 M T 0
P10253 519 M V 0
P10253 521 E K 0
P10253 522 P A 0
P10253 545 P L 0
P10253 549 G R 0
P10253 552 L P 0
P10253 566 S P 0
P10253 575 Y S 0
P10253 579 E K 0
P10253 585 R M 0
P10253 599 S Y 0
P10253 600 R C 0
P10253 600 R H 0
P10253 607 G D 0
P10253 612 H Q 0
P10253 615 G R 0
P10253 619 S R 0
P10253 638 G W 0
P10253 643 G R 0
P10253 645 D E 0
P10253 645 D H 0
P10253 645 D N 0
P10253 647 C W 0
P10253 648 G S 0
P10253 660 R H 0
P10253 672 R Q 0
P10253 672 R T 0
P10253 672 R W 0
P10253 702 R C 0
P10253 725 R W 0
P10253 768 P R 0
P10253 880 A D 0
P10253 901 L Q 0
P10253 949 V D 0
P11217 116 L P 0
P11217 194 R W 0
P11217 205 G S 0
P11217 292 L P 0
P11217 349 E K 0
P11217 397 L P 0
P11217 488 T N 0
P11217 543 K T 0
P11217 602 R W 0
P11217 655 E K 0
P11217 660 A D 0
P11217 666 Q E 0
P11217 685 N Y 0
P11217 686 G R 0
P11217 687 A P 0
P11217 704 A V 0
P11217 798 W R 0
P12694 159 R W 0
P12694 190 Q K 0
P12694 253 A T 0
P12694 290 G R 0
P12694 326 I T 0
P12694 409 F C 0
P12694 413 Y C 0
P12694 438 Y N 0
P15289 119 G R 0
P15289 122 G S 0
P15289 135 L P 0
P15289 136 P L 0
P15289 136 P S 0
P15289 143 R G 0
P15289 148 P L 0
P15289 152 D Y 0
P15289 153 Q H 0
P15289 154 G D 0
P15289 155 P L 0
P15289 155 P R 0
P15289 156 C R 0
P15289 167 P R 0
P15289 169 D N 0
P15289 172 C Y 0
P15289 179 I S 0
P15289 181 L Q 0
P15289 18 A D 0
P15289 190 Q H 0
P15289 191 P T 0
P15289 201 Y C 0
P15289 212 A P 0
P15289 212 A V 0
P15289 217 R H 0
P15289 219 F V 0
P15289 224 A V 0
P15289 227 H Y 0
P15289 231 P T 0
P15289 244 R C 0
P15289 244 R H 0
P15289 245 G R 0
P15289 247 F S 0
P15289 250 S Y 0
P15289 253 E K 0
P15289 255 D H 0
P15289 274 T M 0
P15289 281 D Y 0
P15289 282 N S 0
P15289 286 T P 0
P15289 288 R C 0
P15289 288 R H 0
P15289 293 G D 0
P15289 293 G S 0
P15289 294 C Y 0
P15289 295 S Y 0
P15289 298 L S 0
P15289 29 D N 0
P15289 300 C F 0
P15289 302 K N 0
P15289 306 Y H 0
P15289 308 G D 0
P15289 308 G V 0
P15289 309 G S 0
P15289 30 D H 0
P15289 311 R Q 0
P15289 312 E D 0
P15289 314 A T 0
P15289 325 G S 0
P15289 327 T I 0
P15289 32 G S 0
P15289 335 D V 0
P15289 367 K N 0
P15289 370 R Q 0
P15289 370 R W 0
P15289 376 Y N 0
P15289 377 P L 0
P15289 381 D E 0
P15289 382 E K 0
P15289 384 R C 0
P15289 390 R Q 0
P15289 390 R W 0
P15289 397 H Y 0
P15289 408 T I 0
P15289 409 T I 0
P15289 425 P T 0
P15289 426 P L 0
P15289 428 L P 0
P15289 429 Y S 0
P15289 469 A G 0
P15289 489 C G 0
P15289 68 L P 0
P15289 82 P L 0
P15289 84 R Q 0
P15289 84 R W 0
P15289 86 G D 0
P15289 94 P A 0
P15289 95 S N 0
P15289 96 S F 0
P15289 96 S L 0
P15289 99 G D 0
P15289 99 G V 0
P15848 116 P H 0
P15848 117 C R 0
P15848 137 G V 0
P15848 142 M I 0
P15848 144 G R 0
P15848 146 W L 0
P15848 146 W R 0
P15848 146 W S 0
P15848 152 R W 0
P15848 160 R Q 0
P15848 192 C R 0
P15848 210 Y C 0
P15848 236 L P 0
P15848 239 Q R 0
P15848 302 G R 0
P15848 312 W C 0
P15848 315 R Q 0
P15848 321 L P 0
P15848 384 S N 0
P15848 393 H P 0
P15848 399 F L 0
P15848 405 C Y 0
P15848 484 R G 0
P15848 498 L P 0
P15848 521 C Y 0
P15848 531 P R 0
P15848 65 S F 0
P15848 92 T M 0
P15848 95 R Q 0
P16278 10 P L 0
P16278 121 R S 0
P16278 123 G R 0
P16278 132 M T 0
P16278 134 G V 0
P16278 136 P S 0
P16278 148 R C 0
P16278 148 R S 0
P16278 149 S F 0
P16278 151 D V 0
P16278 151 D Y 0
P16278 155 L R 0
P16278 162 L S 0
P16278 173 L P 0
P16278 184 Q R 0
P16278 190 G D 0
P16278 198 D Y 0
P16278 199 Y C 0
P16278 201 R C 0
P16278 201 R H 0
P16278 208 R C 0
P16278 214 D Y 0
P16278 216 V A 0
P16278 239 T M 0
P16278 240 V M 0
P16278 255 Q H 0
P16278 263 P S 0
P16278 264 L S 0
P16278 266 N S 0
P16278 270 Y D 0
P16278 272 G D 0
P16278 273 W L 0
P16278 281 H Y 0
P16278 316 Y C 0
P16278 318 N H 0
P16278 329 T I 0
P16278 332 D E 0
P16278 332 D N 0
P16278 333 Y H 0
P16278 346 K N 0
P16278 347 Y C 0
P16278 397 P A 0
P16278 408 Q P 0
P16278 420 T K 0
P16278 420 T P 0
P16278 422 L R 0
P16278 438 G E 0
P16278 441 D N 0
P16278 442 R Q 0
P16278 444 Y C 0
P16278 457 R Q 0
P16278 482 R C 0
P16278 482 R H 0
P16278 484 N K 0
P16278 491 D N 0
P16278 491 D Y 0
P16278 494 G C 0
P16278 494 G S 0
P16278 49 R C 0
P16278 49 R H 0
P16278 500 T A 0
P16278 509 W C 0
P16278 51 I T 0
P16278 549 P L 0
P16278 578 K R 0
P16278 579 G D 0
P16278 590 R C 0
P16278 590 R H 0
P16278 591 Y C 0
P16278 591 Y N 0
P16278 597 P S 0
P16278 59 R C 0
P16278 59 R H 0
P16278 632 E G 0
P16278 68 R Q 0
P16278 68 R W 0
P16278 73 K E 0
P16278 82 T M 0
P16278 83 Y C 0
P16278 83 Y H 0
P19544 131 A T 0
P19544 181 P S 1
P19544 223 S N 1
P19544 253 G A 1
P19544 312 R Q 0
P19544 330 C Y 0
P19544 342 M R 0
P19544 355 C G 1
P19544 355 C Y 0
P19544 360 C G 0
P19544 360 C Y 0
P19544 366 R L 0
P19544 369 Q P 0
P19544 373 H Y 0
P19544 377 H R 0
P19544 377 H Y 0
P19544 383 F L 0
P19544 385 C R 0
P19544 388 C F 0
P19544 388 C Y 0
P19544 392 F L 0
P19544 394 R L 1
P19544 394 R P 0
P19544 394 R Q 0
P19544 396 D G 0
P19544 396 D N 0
P19544 396 D Y 0
P19544 398 L P 0
P19544 401 H Y 0
P19544 405 H R 0
P21549 108 W R 0
P21549 112 A D 0
P21549 116 G R 0
P21549 152 F I 0
P21549 153 L V 0
P21549 156 G R 0
P21549 158 S L 0
P21549 161 G R 0
P21549 170 G R 0
P21549 173 C Y 0
P21549 183 D N 0
P21549 187 S F 0
P21549 190 G R 0
P21549 195 M R 0
P21549 201 D E 0
P21549 205 S P 0
P21549 218 S L 0
P21549 233 R C 0
P21549 233 R H 0
P21549 233 R L 0
P21549 243 D H 0
P21549 244 I T 0
P21549 253 C R 0
P21549 279 I M 0
P21549 287 S T 0
P21549 289 R C 0
P21549 298 L P 0
P21549 336 V D 0
P21549 350 G D 0
P21549 41 G R 0
P21549 41 G V 0
P21549 82 G E 0
P21549 82 G R 0
P21549 9 T N 0
P22304 102 L R 0
P22304 108 Y C 0
P22304 108 Y S 0
P22304 115 N Y 0
P22304 117 S Y 0
P22304 118 T I 0
P22304 120 P H 0
P22304 120 P R 0
P22304 121 Q H 0
P22304 121 Q R 0
P22304 125 E V 0
P22304 132 S W 0
P22304 134 G R 0
P22304 135 K N 0
P22304 135 K R 0
P22304 138 H D 0
P22304 140 G V 0
P22304 143 S F 0
P22304 148 D H 0
P22304 159 H P 0
P22304 160 P R 0
P22304 181 N I 0
P22304 182 L P 0
P22304 184 C F 0
P22304 184 C W 0
P22304 196 L S 0
P22304 198 D G 0
P22304 205 A P 0
P22304 221 L P 0
P22304 224 G E 0
P22304 225 Y D 0
P22304 227 K M 0
P22304 227 K Q 0
P22304 228 P L 0
P22304 228 P T 0
P22304 229 H R 0
P22304 229 H Y 0
P22304 231 P L 0
P22304 252 D N 0
P22304 259 L P 0
P22304 264 Y N 0
P22304 265 N I 0
P22304 266 P H 0
P22304 266 P R 0
P22304 269 D V 0
P22304 293 Q H 0
P22304 299 S I 0
P22304 308 D E 0
P22304 308 D N 0
P22304 309 T A 0
P22304 313 R C 0
P22304 314 L P 0
P22304 333 S L 0
P22304 334 D G 0
P22304 334 D N 0
P22304 335 H R 0
P22304 336 G E 0
P22304 336 G R 0
P22304 337 W R 0
P22304 339 L R 0
P22304 340 G D 0
P22304 341 E K 0
P22304 342 H Y 0
P22304 345 W C 0
P22304 346 A D 0
P22304 346 A V 0
P22304 347 K I 0
P22304 347 K Q 0
P22304 347 K T 0
P22304 348 Y H 0
P22304 349 S I 0
P22304 358 P R 0
P22304 403 L R 0
P22304 410 L P 0
P22304 41 L P 0
P22304 422 C G 0
P22304 422 C R 0
P22304 432 C Y 0
P22304 434 E K 0
P22304 45 D N 0
P22304 465 Q P 0
P22304 467 P L 0
P22304 468 R G 0
P22304 468 R L 0
P22304 468 R Q 0
P22304 468 R W 0
P22304 469 P H 0
P22304 478 D G 0
P22304 478 D Y 0
P22304 480 P L 0
P22304 480 P Q 0
P22304 480 P R 0
P22304 485 I K 0
P22304 485 I R 0
P22304 48 R P 0
P22304 490 Y S 0
P22304 491 S F 0
P22304 502 W C 0
P22304 502 W S 0
P22304 521 E K 0
P22304 521 E V 0
P22304 523 Y C 0
P22304 54 Y D 0
P22304 63 N D 0
P22304 68 A E 0
P22304 71 S N 0
P22304 71 S R 0
P22304 73 L F 0
P22304 79 A E 0
P22304 82 A E 0
P22304 82 A V 0
P22304 85 A S 0
P22304 85 A T 0
P22304 86 P L 0
P22304 86 P Q 0
P22304 86 P R 0
P22304 87 S N 0
P22304 88 R C 0
P22304 88 R G 0
P22304 88 R H 0
P22304 88 R L 0
P22304 88 R P 0
P22304 89 V F 0
P22304 92 L P 0
P22304 94 G D 0
P22304 95 R G 0
P22304 95 R T 0
P24752 152 G A 0
P24752 158 N D 0
P24752 183 G R 0
P24752 297 T M 0
P24752 301 A P 0
P24752 312 I T 0
P24752 333 A P 0
P24752 379 G V 0
P24752 380 A T 0
P24752 93 N S 0
P32754 160 Y C 0
P32754 268 A V 0
P32754 335 I M 0
P38117 128 D N 0
P38117 164 R Q 0
P40763 382 R L 0
P40763 382 R Q 0
P40763 382 R W 0
P40763 384 F L 0
P40763 384 F S 0
P40763 389 T I 0
P40763 423 R Q 0
P40763 437 H Y 0
P40763 611 S N 0
P40763 621 F V 0
P40763 622 T I 0
P40763 637 V L 0
P40763 637 V M 0
P40763 657 Y C 0
P46777 140 G S 0
P46777 285 A V 0
P49711 339 R W 1
P49711 344 K E 1
P49711 345 H R 1
P49711 448 R Q 1
P50539 152 E A 1
P51508 179 S N 0
P51688 106 S R 0
P51688 122 G R 0
P51688 128 P L 0
P51688 131 V M 0
P51688 139 T M 0
P51688 146 L P 0
P51688 150 R Q 0
P51688 150 R W 0
P51688 163 L P 0
P51688 179 D N 0
P51688 182 R C 0
P51688 191 G R 0
P51688 193 F L 0
P51688 206 R P 0
P51688 227 P R 0
P51688 234 A G 0
P51688 235 D N 0
P51688 235 D V 0
P51688 245 R H 0
P51688 251 G A 0
P51688 273 D N 0
P51688 288 P S 0
P51688 293 P S 0
P51688 293 P T 0
P51688 298 S P 0
P51688 300 E V 0
P51688 307 Q P 0
P51688 321 T A 0
P51688 322 I S 0
P51688 32 D E 0
P51688 32 D G 0
P51688 354 A P 0
P51688 355 E K 0
P51688 364 S R 0
P51688 369 E K 0
P51688 374 Y H 0
P51688 377 R C 0
P51688 377 R H 0
P51688 380 Q R 0
P51688 386 L R 0
P51688 389 N K 0
P51688 40 Y N 0
P51688 42 N K 0
P51688 433 R Q 0
P51688 433 R W 0
P51688 447 E K 0
P51688 44 A T 0
P51688 486 V F 0
P51688 66 S W 0
P51688 74 R C 0
P51688 74 R H 0
P51688 79 T P 0
P51688 84 H Y 0
P51688 85 Q R 0
P51688 88 M T 0
P51688 90 G R 0
P51690 111 R P 0
P51690 117 G R 0
P51690 12 R S 0
P51690 137 G V 0
P51690 245 G R 0
P51690 481 T M 0
P51690 492 C Y 0
P51690 578 P S 0
P51690 80 I N 0
P51692 630 A P 0
P51814 153 P L 0
P51857 106 L F 0
P51857 133 P R 0
P51857 198 P L 0
P51857 261 R C 0
P54132 1036 C F 1
P54132 1055 C S 1
P54132 672 Q R 1
P54132 841 I T 1
P54132 843 T I 1
P54132 878 C R 1
P54132 891 G E 1
P54132 901 C Y 1
P55809 133 V E 0
P55809 219 G E 0
P55809 221 V M 0
P55809 324 G E 0
P55809 456 C F 0
P80404 220 R K 0
Q0ZLH3 183 R W 0
Q0ZLH3 54 T I 0
Q13510 138 E V 0
Q13510 182 L V 0
Q13510 222 T K 0
Q13510 22 Q H 0
Q13510 235 G R 0
Q13510 23 H D 0
Q13510 254 R G 0
Q13510 320 N D 0
Q13510 362 P R 0
Q13510 36 Y C 0
Q13510 97 V E 0
Q14145 167 V F 1
Q14145 284 Q L 1
Q14145 364 G C 1
Q15582 124 R C 0
Q15582 124 R H 0
Q15582 124 R L 0
Q15582 124 R S 0
Q15582 501 P T 0
Q15582 505 V D 0
Q15582 509 L R 0
Q15582 518 L P 0
Q15582 518 L R 0
Q15582 527 L R 0
Q15582 538 T R 0
Q15582 540 F S 0
Q15582 546 A D 0
Q15582 546 A T 0
Q15582 551 P Q 0
Q15582 555 R Q 0
Q15582 555 R W 0
Q15582 569 L R 0
Q15582 572 H R 0
Q15582 622 N K 0
Q15582 623 G D 0
Q15582 626 H P 0
Q15582 626 H R 0
Q15582 666 R S 0
Q2M3X9 412 P L 0
Q5TBB1 162 K T 0
Q5TBB1 163 T I 0
Q5TBB1 177 A T 0
Q5TBB1 185 V G 0
Q5TBB1 219 Y H 0
Q5TBB1 60 L R 0
Q5TBB1 86 H R 0
Q7Z6J9 307 A S 0
Q7Z6J9 93 S P 0
Q8IXQ5 150 S N 0
Q8IXQ5 153 A T 0
Q8IXQ5 153 A V 0
Q8NFG4 238 A V 1
Q8NFG4 320 R Q 1
Q8WWY3 194 A E 0
Q8WWY3 216 A P 0
Q96EN8 294 T I 0
Q96EN8 57 A P 0
Q96EN8 776 R C 0
Q99684 382 N S 0
Q99684 403 K R 0
Q99748 96 A S 0
Q9BY32 32 P T 0
Q9H2C0 138 R H 0
Q9H2C0 15 R S 0
Q9H2C0 195 V F 0
Q9H2C0 269 R Q 0
Q9H2C0 309 L R 0
Q9H2C0 315 P L 0
Q9H2C0 368 G R 0
Q9H2C0 423 I T 0
Q9H2C0 474 G R 0
Q9H2C0 486 E K 0
Q9H2C0 51 A P 0
Q9H2C0 52 S G 0
Q9H2C0 545 R C 0
Q9H2C0 545 R H 0
Q9H2C0 570 C Y 0
Q9H2C0 79 S L 0
Q9H2C0 82 V F 0
Q9H2C0 86 I F 0
Q9H2C0 89 Y C 0
Q9HAC7 336 R W 0
Q9NU63 166 R H 0
Q9NU63 193 H N 0
Q9NU63 374 H D 0
Q9UBR1 85 A E 0
Q9Y5R8 129 R G 1
> TS_5 
Protein Pos W M Cancer
O00358 57 S N 0
O00358 65 A V 0
O14958 167 L H 0
O14958 307 D H 0
O14958 33 R Q 0
O60260 15 V M 0
O60260 161 K N 0
O60260 192 M V 0
O60260 211 K N 0
O60260 211 K R 0
O60260 212 C Y 0
O60260 240 T M 0
O60260 240 T R 0
O60260 253 C Y 0
O60260 256 R C 0
O60260 275 R W 0
O60260 280 D N 0
O60260 284 G R 0
O60260 289 C G 0
O60260 328 G E 0
O60260 334 R C 0
O60260 33 R Q 0
O60260 351 T P 0
O60260 37 P L 0
O60260 415 T N 0
O60260 42 R P 0
O60260 430 G D 0
O60260 431 C F 0
O60260 437 P L 0
O60260 441 C R 0
O60260 46 A P 0
O60260 82 A E 0
O60260 92 A V 0
O75444 288 R P 0
O75444 297 K R 0
O75593 113 S T 1
O75593 125 T S 1
O95571 136 T A 0
O95571 163 R W 0
O95571 185 L R 0
O95571 38 Y C 0
P00491 128 D G 0
P00491 174 A P 0
P00491 192 Y C 0
P00491 234 R P 0
P00491 89 E K 0
P01266 1264 C R 0
P01266 183 C Y 0
P01266 1897 C Y 0
P01266 1996 C S 0
P01266 2234 A D 0
P01266 2336 R Q 0
P01266 2375 G R 0
P02747 34 G R 0
P02792 96 A T 0
P05997 963 G R 0
P06132 142 R Q 0
P06132 144 R P 0
P06132 156 G D 0
P06132 161 L Q 0
P06132 165 M R 0
P06132 167 E K 0
P06132 193 R P 0
P06132 195 L F 0
P06132 216 L Q 0
P06132 218 E K 0
P06132 219 S F 0
P06132 220 H P 0
P06132 229 F L 0
P06132 232 F L 0
P06132 235 P S 0
P06132 253 L Q 0
P06132 25 G E 0
P06132 260 I T 0
P06132 281 G E 0
P06132 281 G V 0
P06132 282 L R 0
P06132 292 R G 0
P06132 303 G S 0
P06132 304 N K 0
P06132 311 Y C 0
P06132 318 G R 0
P06132 324 M T 0
P06132 332 R H 0
P06132 334 I T 0
P06132 46 F L 0
P06132 62 P L 0
P06132 80 A G 0
P06132 80 A S 0
P06280 100 R K 0
P06280 100 R T 0
P06280 112 R C 0
P06280 112 R H 0
P06280 112 R S 0
P06280 113 F L 0
P06280 113 F S 0
P06280 120 L V 0
P06280 128 G E 0
P06280 131 L P 0
P06280 134 Y S 0
P06280 135 A V 0
P06280 138 G R 0
P06280 142 C R 0
P06280 142 C Y 0
P06280 143 A P 0
P06280 143 A T 0
P06280 144 G V 0
P06280 146 P S 0
P06280 148 S N 0
P06280 148 S R 0
P06280 156 A T 0
P06280 156 A V 0
P06280 162 W C 0
P06280 162 W R 0
P06280 163 G V 0
P06280 165 D V 0
P06280 166 L V 0
P06280 170 D V 0
P06280 171 G D 0
P06280 172 C R 0
P06280 172 C Y 0
P06280 183 G D 0
P06280 187 M V 0
P06280 201 S F 0
P06280 202 C W 0
P06280 202 C Y 0
P06280 205 P T 0
P06280 20 A P 0
P06280 215 N S 0
P06280 216 Y D 0
P06280 219 I N 0
P06280 219 I T 0
P06280 223 C G 0
P06280 224 N D 0
P06280 224 N S 0
P06280 226 W R 0
P06280 227 R Q 0
P06280 230 A T 0
P06280 231 D N 0
P06280 234 D E 0
P06280 235 S C 0
P06280 236 W C 0
P06280 236 W L 0
P06280 242 I N 0
P06280 244 D H 0
P06280 244 D N 0
P06280 258 G R 0
P06280 259 P L 0
P06280 259 P R 0
P06280 260 G A 0
P06280 261 G D 0
P06280 263 N S 0
P06280 264 D V 0
P06280 264 D Y 0
P06280 265 P R 0
P06280 266 D H 0
P06280 266 D N 0
P06280 266 D V 0
P06280 267 M I 0
P06280 269 V A 0
P06280 272 N K 0
P06280 272 N S 0
P06280 276 S G 0
P06280 279 Q E 0
P06280 279 Q H 0
P06280 280 Q H 0
P06280 284 M T 0
P06280 285 A P 0
P06280 287 W C 0
P06280 287 W G 0
P06280 288 A D 0
P06280 289 I F 0
P06280 296 M I 0
P06280 296 M V 0
P06280 297 S F 0
P06280 298 N H 0
P06280 298 N K 0
P06280 298 N S 0
P06280 300 L F 0
P06280 301 R Q 0
P06280 313 D Y 0
P06280 316 V E 0
P06280 31 A V 0
P06280 320 N K 0
P06280 320 N Y 0
P06280 321 Q E 0
P06280 327 Q K 0
P06280 328 G A 0
P06280 328 G R 0
P06280 328 G V 0
P06280 32 L P 0
P06280 338 E K 0
P06280 340 W R 0
P06280 341 E K 0
P06280 342 R Q 0
P06280 34 N S 0
P06280 356 R Q 0
P06280 356 R W 0
P06280 358 E A 0
P06280 358 E K 0
P06280 35 G R 0
P06280 360 G C 0
P06280 361 G R 0
P06280 363 R H 0
P06280 373 G D 0
P06280 373 G S 0
P06280 377 A D 0
P06280 378 C Y 0
P06280 409 P A 0
P06280 409 P T 0
P06280 40 P L 0
P06280 40 P S 0
P06280 410 T A 0
P06280 414 L S 0
P06280 42 M L 0
P06280 42 M V 0
P06280 43 G R 0
P06280 46 H P 0
P06280 46 H R 0
P06280 46 H Y 0
P06280 47 W G 0
P06280 49 R L 0
P06280 49 R P 0
P06280 49 R S 0
P06280 52 C R 0
P06280 52 C S 0
P06280 56 C F 0
P06280 56 C G 0
P06280 56 C Y 0
P06280 59 E K 0
P06280 65 S T 0
P06280 66 E Q 0
P06280 72 M V 0
P06280 85 G D 0
P06280 86 Y C 0
P06280 89 L P 0
P06280 89 L R 0
P06280 91 I T 0
P06280 92 D H 0
P06280 92 D Y 0
P06280 93 D G 0
P06280 93 D N 0
P06280 94 C S 0
P06280 94 C Y 0
P06280 95 W S 0
P06280 97 A V 0
P09467 164 G S 0
P09467 177 A D 0
P09467 194 F S 0
P09467 284 P R 0
P11686 116 A D 0
P11686 167 R Q 0
P11686 188 L Q 0
P11686 66 E K 0
P11686 73 I T 0
P12109 116 S N 0
P12109 121 K R 0
P12109 272 G D 0
P12109 274 P L 0
P12109 275 G R 0
P12109 281 G R 0
P12109 284 G R 0
P12109 290 G R 0
P12109 305 G V 0
P12109 341 G D 0
P12109 341 G V 0
P12109 571 K T 0
P15814 142 P L 0
P15884 535 D G 0
P15884 572 R G 0
P15884 576 R Q 0
P15884 576 R W 0
P15884 610 A V 0
P17050 160 S C 0
P17050 325 E K 0
P17050 329 R Q 0
P17050 329 R W 0
P20908 1486 G C 0
P20908 1489 G D 0
P20908 1639 C S 0
P20908 25 L P 0
P20908 25 L R 0
P20908 530 G S 0
P21359 1035 M R 1
P21359 1073 M V 1
P21359 1147 L P 1
P21359 1156 N S 1
P21359 1166 G D 1
P21359 117 I S 1
P21359 1193 F C 1
P21359 1196 L R 1
P21359 1204 R G 1
P21359 1204 R W 1
P21359 1243 L P 1
P21359 1250 R P 1
P21359 1276 R G 1
P21359 1276 R P 1
P21359 1276 R Q 1
P21359 1412 R S 1
P21359 1430 K E 1
P21359 1440 K Q 1
P21359 1440 K R 1
P21359 1444 K E 1
P21359 1444 K N 1
P21359 1444 K R 1
P21359 1446 L P 1
P21359 1451 N T 1
P21359 1453 V L 1
P21359 145 L P 1
P21359 1489 S G 1
P21359 157 I N 1
P21359 1605 I V 1
P21359 1611 R W 1
P21359 176 D E 1
P21359 1785 A S 1
P21359 186 D V 1
P21359 194 L R 1
P21359 1952 W R 1
P21359 1953 L P 1
P21359 2001 G R 1
P21359 2012 D N 1
P21359 2088 L P 1
P21359 2164 L M 1
P21359 216 L P 1
P21359 2192 Y N 1
P21359 2221 P A 1
P21359 2357 E K 1
P21359 2507 T I 1
P21359 2631 T A 1
P21359 31 H R 1
P21359 324 C R 1
P21359 337 E V 1
P21359 338 D G 1
P21359 357 L P 1
P21359 489 Y C 1
P21359 491 Y C 1
P21359 508 L P 1
P21359 532 L P 1
P21359 549 L P 1
P21359 574 S R 1
P21359 578 L R 1
P21359 581 I T 1
P21359 583 K R 1
P21359 604 L V 1
P21359 629 G R 1
P21359 665 S F 1
P21359 695 L P 1
P21359 712 H R 1
P21359 74 A D 1
P21359 763 L P 1
P21359 777 W S 1
P21359 780 T K 1
P21359 781 H P 1
P21359 784 W C 1
P21359 784 W R 1
P21359 82 S F 1
P21359 844 L F 1
P21359 844 L P 1
P21359 844 L R 1
P21359 847 L P 1
P21359 848 G E 1
P21359 873 R C 1
P21359 898 L P 1
P21359 920 L P 1
P21359 93 C Y 1
P21359 968 M R 1
P23560 2 T I 0
P28347 421 Y H 0
P32322 119 R G 0
P32322 119 R H 0
P32322 179 A T 0
P32322 206 G R 0
P32322 206 G W 0
P32322 251 R H 0
P32322 257 A T 0
P32322 266 R Q 0
P37198 391 Q P 0
P40692 101 G D 1
P40692 102 E K 1
P40692 106 S R 1
P40692 107 I R 1
P40692 109 H Q 1
P40692 111 A V 1
P40692 117 T M 1
P40692 117 T R 1
P40692 128 A P 1
P40692 155 L R 1
P40692 182 R G 1
P40692 182 R K 1
P40692 185 V G 1
P40692 185 V L 1
P40692 18 R C 1
P40692 193 S P 1
P40692 19 I F 1
P40692 217 R C 1
P40692 21 A V 1
P40692 226 R L 1
P40692 234 E G 1
P40692 244 G D 1
P40692 247 S P 1
P40692 25 I F 1
P40692 264 H Y 1
P40692 282 A G 1
P40692 28 P L 1
P40692 292 L P 1
P40692 295 S T 1
P40692 29 A S 1
P40692 304 D V 1
P40692 321 S I 1
P40692 326 V A 1
P40692 329 H P 1
P40692 338 N S 1
P40692 35 M K 1
P40692 35 M R 1
P40692 379 Y C 1
P40692 385 R C 1
P40692 385 R P 1
P40692 38 N H 1
P40692 41 D G 1
P40692 441 A T 1
P40692 44 S F 1
P40692 474 R Q 1
P40692 485 D E 1
P40692 485 D H 1
P40692 492 A T 1
P40692 506 V A 1
P40692 542 Q L 1
P40692 542 Q P 1
P40692 549 L P 1
P40692 550 L P 1
P40692 551 N T 1
P40692 559 L R 1
P40692 565 I F 1
P40692 574 L P 1
P40692 578 E G 1
P40692 582 L V 1
P40692 586 A P 1
P40692 588 L P 1
P40692 589 A D 1
P40692 603 P R 1
P40692 607 L H 1
P40692 618 K R 1
P40692 618 K T 1
P40692 622 L H 1
P40692 623 A P 1
P40692 62 Q K 1
P40692 631 D A 1
P40692 635 N K 1
P40692 636 L P 1
P40692 63 D E 1
P40692 640 P S 1
P40692 646 Y C 1
P40692 648 P L 1
P40692 648 P S 1
P40692 64 N S 1
P40692 654 P L 1
P40692 655 I V 1
P40692 659 R L 1
P40692 659 R P 1
P40692 662 T P 1
P40692 67 G R 1
P40692 67 G W 1
P40692 681 A T 1
P40692 687 R W 1
P40692 68 I N 1
P40692 69 R K 1
P40692 718 H Y 1
P40692 724 L M 1
P40692 749 L P 1
P40692 751 K R 1
P40692 77 C R 1
P40692 80 F V 1
P40692 84 K E 1
P45452 75 F S 0
P50053 40 G R 0
P50053 43 A T 0
P51687 217 R Q 0
P51687 258 I L 0
P51687 265 A D 0
P51687 268 R Q 0
P51687 362 G S 0
P51687 366 R H 0
P51687 379 K R 0
P51687 396 Q R 0
P51687 427 S Y 0
P51687 450 W R 0
P51687 530 G D 0
P54278 705 E K 1
P54845 50 S T 0
P55157 540 R H 0
P55157 590 S I 0
P55157 746 G E 0
P55157 780 N Y 0
P58012 101 S R 0
P58012 102 I T 0
P58012 103 R C 0
P58012 104 H R 0
P58012 105 N S 0
P58012 106 L F 0
P58012 106 L P 0
P58012 108 L P 0
P58012 109 N K 0
P58012 134 C W 1
P58012 187 G D 0
P58012 193 K R 0
P58012 215 Y C 0
P58012 217 S C 0
P58012 217 S F 0
P58012 258 Y N 0
P58012 58 S L 0
P58012 63 I T 0
P58012 65 M V 0
P58012 66 A V 0
P58012 69 E K 0
P58012 80 I T 0
P58012 84 I N 0
P58012 84 I S 0
P58012 90 F S 0
P58012 98 W G 0
P58012 98 W R 0
P78332 353 S F 1
Q01955 1015 G E 0
Q01955 1167 G R 0
Q01955 1207 G E 0
Q01955 1215 R Q 0
Q01955 1216 G R 0
Q01955 1277 G S 0
Q01955 1330 I T 0
Q01955 1334 G E 0
Q01955 1347 D E 0
Q01955 1661 R C 0
Q01955 297 G E 0
Q01955 407 G R 0
Q01955 532 G D 0
Q01955 640 G R 0
Q01955 739 G R 0
Q01955 853 G R 0
Q01955 985 G V 0
Q03692 18 G E 0
Q03692 18 G R 0
Q03692 582 Y D 0
Q03692 591 C R 0
Q03692 595 G E 0
Q03692 595 G R 0
Q03692 597 Y C 0
Q03692 597 Y H 0
Q03692 598 Y D 0
Q03692 600 S P 0
Q03692 614 L P 0
Q03692 617 N K 0
Q03692 618 G V 0
Q03692 644 L R 0
Q03692 648 D G 0
Q03692 651 W R 0
Q03692 653 Q P 0
Q03692 671 S P 0
Q06787 304 I N 0
Q13461 90 R L 0
Q13496 157 E K 0
Q13496 179 P S 0
Q13496 180 N K 0
Q13496 184 R G 0
Q13496 184 R L 0
Q13496 186 T I 0
Q13496 189 N S 0
Q13496 197 T I 0
Q13496 198 Y N 0
Q13496 199 P S 0
Q13496 202 L S 0
Q13496 205 P L 0
Q13496 225 I T 0
Q13496 226 P T 0
Q13496 227 V M 0
Q13496 228 L P 0
Q13496 229 S P 0
Q13496 230 W C 0
Q13496 232 H R 0
Q13496 241 R C 0
Q13496 241 R L 0
Q13496 264 I S 0
Q13496 279 A G 0
Q13496 317 M R 0
Q13496 346 W C 0
Q13496 346 W S 0
Q13496 364 V G 0
Q13496 374 H D 0
Q13496 376 S N 0
Q13496 378 G E 0
Q13496 378 G R 0
Q13496 389 A D 0
Q13496 391 L P 0
Q13496 397 Y C 0
Q13496 402 G A 0
Q13496 402 G R 0
Q13496 402 G V 0
Q13496 404 E K 0
Q13496 406 L P 0
Q13496 411 W C 0
Q13496 421 R Q 0
Q13496 431 D N 0
Q13496 433 D N 0
Q13496 444 C Y 0
Q13496 469 H P 0
Q13496 470 L P 0
Q13496 481 N Y 0
Q13496 499 W R 0
Q13496 49 V F 0
Q13496 510 K N 0
Q13496 68 Y D 0
Q13496 69 R C 0
Q13496 69 R P 0
Q13496 69 R S 0
Q13496 70 L F 0
Q13496 87 L P 0
Q13562 111 R L 0
Q15067 178 G C 0
Q15067 278 M V 0
Q15848 112 R C 0
Q5T2R2 308 D E 0
Q7Z2E3 211 K Q 0
Q7Z2E3 212 A V 0
Q7Z2E3 213 R H 0
Q7Z2E3 215 H R 0
Q7Z2E3 220 P L 0
Q7Z2E3 237 L P 0
Q7Z2E3 277 V G 0
Q7Z2E3 281 D G 0
Q7Z2E3 293 W R 0
Q8NBP7 127 S R 0
Q8NBP7 129 D G 0
Q8NBP7 215 R H 0
Q8NBP7 216 F L 0
Q8NBP7 218 R S 0
Q8NBP7 357 R H 0
Q8NBP7 374 D H 0
Q8NBP7 374 D Y 0
Q8NBP7 496 R W 0
Q8WW38 30 E G 0
Q8WW38 657 S G 0
Q96DT5 3004 R Q 0
Q99502 242 S G 0
Q99502 426 G S 0
Q99502 429 D G 0
Q99502 440 R Q 0
Q99502 487 S P 0
Q99502 505 L R 0
Q99502 583 L P 0
Q99958 125 S L 0
Q9BXB7 283 R Q 0
Q9BXJ0 163 S R 0
Q9H9P8 176 E D 0
Q9H9P8 302 P L 0
Q9H9P8 434 H P 0
Q9H9P8 55 G D 0
Q9H9P8 57 G R 0
Q9H9P8 81 K E 0
Q9H9P8 98 H R 0
Q9H9P8 98 H Y 0
Q9UBK8 156 A T 0
Q9UBK8 432 C R 0
Q9UBK8 514 G R 0
Q9UBK8 581 G R 0
Q9UBK8 83 V M 0
Q9Y215 342 D E 0
Q9Y215 410 R Q 0
Q9Y215 430 Y S 0
Q9Y215 444 C Y 0
Q9Y215 59 P Q 0
Q9Y4U1 116 L P 0
Q9Y4U1 122 H R 0
Q9Y4U1 130 Y H 0
Q9Y4U1 147 G A 0
Q9Y4U1 147 G D 0
Q9Y4U1 156 G D 0
Q9Y4U1 157 W C 0
Q9Y4U1 161 R G 0
Q9Y4U1 161 R Q 0
Q9Y4U1 189 R S 0
Q9Y4U1 193 L P 0
Q9Y4U1 206 R P 0
Q9Y4U1 206 R W 0
Q9Y4U1 27 Q R 0
Q9Y4Z2 107 R S 0
Q9Y4Z2 93 R L 0
> TS_6 
Protein Pos W M Cancer
O14832 173 P S 0
O14832 175 H R 0
O14832 176 Q K 0
O14832 177 D G 0
O14832 193 W R 0
O14832 197 E Q 0
O14832 199 I F 0
O14832 204 G S 0
O14832 220 H Y 0
O14832 245 R Q 0
O14832 257 F S 0
O14832 269 N H 0
O14832 275 R Q 0
O14832 275 R W 0
O14832 29 P S 0
O14832 83 N Y 0
O43795 969 E K 1
O43837 132 L P 0
O75342 426 L P 0
O75342 578 H Q 0
O95389 78 C R 0
O96017 145 R W 1
O96017 239 E K 1
O96017 251 I F 1
O96017 59 T K 1
O96017 85 P L 1
P00488 682 R H 0
P01185 104 C F 0
P01185 104 C G 0
P01185 105 C R 0
P01185 105 C Y 0
P01185 116 C G 0
P01185 116 C R 0
P01185 116 C W 0
P01185 17 S F 0
P01185 19 A T 0
P01185 19 A V 0
P01185 21 Y H 0
P01185 26 P L 0
P01185 45 G R 0
P01185 48 G V 0
P01185 51 R C 0
P01185 52 C R 0
P01185 54 G R 0
P01185 54 G V 0
P01185 55 P L 0
P01185 58 C F 0
P01185 59 C R 0
P01185 59 C Y 0
P01185 67 V A 0
P01185 78 E G 0
P01185 81 L P 0
P01185 87 S F 0
P01185 88 G R 0
P01185 88 G S 0
P01185 92 C S 0
P01185 92 C Y 0
P01185 93 G W 0
P01185 96 G C 0
P01185 96 G D 0
P01185 96 G V 0
P01185 97 R C 0
P01185 97 R P 0
P01185 98 C G 0
P01185 98 C S 0
P01185 99 A P 0
P02787 477 A P 0
P02787 77 D N 0
P04049 256 R S 1
P04049 257 S L 1
P04049 259 S F 1
P04049 260 T R 1
P04049 261 P A 1
P04049 261 P L 1
P04049 261 P S 1
P04049 263 V A 1
P04049 486 D G 1
P04049 486 D N 1
P04049 491 T I 1
P04049 491 T R 1
P04049 612 S T 1
P05129 101 H Y 0
P05129 119 S P 0
P05129 128 G D 0
P05543 116 I N 0
P05543 133 A P 0
P05543 247 L P 0
P05543 351 H Y 0
P05543 383 P L 0
P05543 43 S T 0
P05549 249 L P 0
P05549 254 R G 0
P05549 255 R G 0
P05549 262 G E 0
P08697 411 V M 0
P09417 108 W G 0
P09417 145 P L 0
P09417 149 G R 0
P09417 14 L P 0
P09417 150 Y C 0
P09417 151 G S 0
P09417 158 H Y 0
P09417 170 G S 0
P09417 17 G R 0
P09417 17 G V 0
P09417 18 G D 0
P09417 212 F C 0
P09417 23 G D 0
P09417 36 W R 0
P09417 66 Q R 0
P09417 74 L P 0
P09429 11 G R 1
P09429 149 A E 1
P09429 190 D G 1
P11055 1622 D A 0
P11055 1637 A V 0
P11055 178 T I 0
P11055 261 S F 0
P11055 292 S C 0
P11055 375 E K 0
P11055 498 E G 0
P11055 517 D Y 0
P11055 583 Y S 0
P11055 672 R C 0
P11055 672 R H 0
P11055 769 G V 0
P11055 825 V D 0
P11055 838 K E 0
P11678 286 R H 0
P11802 24 R H 1
P11802 41 N S 1
P13533 795 R Q 0
P13533 820 I N 0
P15056 245 L F 0
P15056 246 A P 0
P15056 257 Q R 0
P15056 275 E K 0
P15056 462 R I 1
P15056 463 I S 1
P15056 464 G E 1
P15056 464 G V 1
P15056 466 G A 1
P15056 466 G E 1
P15056 466 G V 1
P15056 467 S A 0
P15056 468 F S 0
P15056 469 G E 0
P15056 469 G R 1
P15056 485 L F 0
P15056 499 K E 0
P15056 499 K N 0
P15056 501 E G 0
P15056 501 E K 0
P15056 525 L P 0
P15056 581 N D 0
P15056 586 E K 1
P15056 594 D G 1
P15056 596 G V 0
P15056 599 T R 0
P15056 600 V D 1
P15056 601 K E 1
P15056 601 K Q 0
P15056 638 D E 0
P15056 709 Q R 0
P15259 89 E A 0
P15259 90 R W 0
P15259 97 G D 0
P15735 106 V E 0
P15735 157 E K 0
P15735 189 G E 0
P15735 215 D N 0
P20933 100 G E 0
P20933 101 A V 0
P20933 12 V L 0
P20933 135 F S 0
P20933 161 R Q 0
P20933 163 C S 0
P20933 252 G E 0
P20933 252 G R 0
P20933 257 T I 0
P20933 302 G R 0
P20933 306 C R 0
P20933 60 G D 0
P20933 72 S P 0
P23526 143 Y C 0
P23526 49 R C 0
P23526 86 D G 0
P23526 89 A V 0
P31939 426 K R 0
P35713 104 A P 0
P35713 95 W R 0
P36551 135 V A 0
P36551 189 G S 0
P36551 197 G W 0
P36551 201 E K 0
P36551 208 S F 0
P36551 214 L R 0
P36551 249 P R 0
P36551 249 P S 0
P36551 279 G R 0
P36551 280 G R 0
P36551 295 H D 0
P36551 328 R C 0
P36551 331 R W 0
P36551 404 K E 0
P36551 427 W R 0
P36551 447 R C 0
P38935 17 L P 0
P38935 192 L P 0
P38935 196 Q R 0
P38935 213 H R 0
P38935 216 P L 0
P38935 221 T A 0
P38935 241 C R 0
P38935 251 L P 0
P38935 334 E K 0
P38935 361 L P 0
P38935 364 L P 0
P38935 382 E K 0
P38935 386 W R 0
P38935 426 L P 0
P38935 445 H P 0
P38935 472 L P 0
P38935 493 T I 0
P38935 514 E K 0
P38935 565 D N 0
P38935 577 L P 0
P38935 580 V I 0
P38935 581 R S 0
P38935 583 N I 0
P38935 586 G C 0
P38935 603 R C 0
P38935 603 R H 0
P38935 637 R C 0
P38935 879 T K 0
P38935 974 D E 0
P45381 114 D E 0
P45381 114 D Y 0
P45381 123 G E 0
P45381 143 I T 0
P45381 152 C R 0
P45381 152 C W 0
P45381 152 C Y 0
P45381 168 R C 0
P45381 168 R H 0
P45381 16 I T 0
P45381 181 P T 0
P45381 183 P H 0
P45381 186 V F 0
P45381 195 M R 0
P45381 21 H P 0
P45381 231 Y C 0
P45381 244 H R 0
P45381 249 D V 0
P45381 24 E G 0
P45381 274 G R 0
P45381 27 G R 0
P45381 280 P L 0
P45381 280 P S 0
P45381 285 E A 0
P45381 287 A T 0
P45381 295 F S 0
P45381 305 A E 0
P45381 57 A T 0
P45381 68 D A 0
P46734 175 R W 1
P46734 215 L V 1
P48436 108 P L 0
P48436 112 F L 0
P48436 112 F S 0
P48436 119 A V 0
P48436 143 W R 0
P48436 152 R P 0
P48436 154 F L 0
P48436 158 A T 0
P48436 165 H Y 0
P48436 170 P R 0
P49959 104 S C 1
P49959 117 N S 0
P49959 305 R W 1
P49959 503 R H 1
P49959 572 R Q 1
P51649 176 G R 0
P51649 223 C Y 0
P51649 233 T M 0
P51649 255 N S 0
P51649 268 G E 0
P51649 335 N K 0
P51649 382 P L 0
P51649 382 P Q 0
P51649 409 G D 0
P51649 487 V E 0
P51649 533 G R 0
P51649 93 C F 0
P55072 155 R C 0
P55072 155 R H 0
P55072 155 R P 0
P55072 159 R H 0
P55072 191 R Q 0
P55072 232 A E 0
P55072 95 R G 0
P78330 32 D N 0
P78330 52 M T 0
Q06609 150 R Q 1
Q13316 117 D N 1
Q15020 591 V M 0
Q15831 194 D N 1
Q15831 239 W C 1
Q15831 297 R K 1
Q15831 315 P S 1
Q15831 67 L P 1
Q5K651 1495 K E 1
Q7LG56 115 V L 1
Q7LG56 194 E G 0
Q7LG56 194 E K 0
Q7LG56 224 I S 0
Q7LG56 236 C F 0
Q7LG56 282 M I 0
Q7LG56 317 L V 0
Q7LG56 64 W R 0
Q7Z333 1294 R C 0
Q7Z333 1756 F S 0
Q7Z333 2136 R H 0
Q7Z333 2213 P L 0
Q7Z333 2368 P R 0
Q7Z333 274 M I 0
Q7Z333 305 W C 0
Q7Z333 332 R W 0
Q7Z333 389 L S 0
Q7Z333 3 T I 0
Q7Z333 413 P L 0
Q7Z333 603 N D 0
Q7Z333 653 Q K 0
Q7Z406 120 S L 0
Q7Z406 376 G C 0
Q7Z406 726 R S 0
Q7Z406 976 L F 0
Q8NBK3 155 S P 0
Q8NBK3 177 A P 0
Q8NBK3 179 W S 0
Q8NBK3 20 L F 0
Q8NBK3 218 C Y 0
Q8NBK3 224 R W 0
Q8NBK3 259 N I 0
Q8NBK3 266 P L 0
Q8NBK3 279 A V 0
Q8NBK3 336 C R 0
Q8NBK3 345 R C 0
Q8NBK3 348 A P 0
Q8NBK3 349 R Q 0
Q8NBK3 349 R W 0
Q8WVV4 329 R Q 0
Q96CV9 103 E D 0
Q96CV9 26 H D 0
Q96CV9 486 H R 0
Q96CV9 50 E K 0
Q96CV9 545 R Q 0
Q96GX5 167 E D 0
Q99497 104 A T 0
Q99497 149 D A 0
Q99497 166 L P 0
Q99497 26 M I 0
Q99497 64 E D 0
Q9BX63 1034 P L 1
Q9BX63 255 Q H 0
Q9BX63 299 M I 1
Q9BX63 349 A P 0
Q9BX63 47 P A 1
Q9BX63 647 W C 0
Q9BX63 707 R C 0
Q9BYJ1 396 R S 0
Q9BYJ1 500 V F 0
Q9H6K4 105 Q E 0
Q9H6K4 93 G S 0
Q9NZN9 239 C R 0
Q9UKX2 706 E K 0
Q9Y3Z3 123 H P 0
Q9Y3Z3 143 R C 0
Q9Y3Z3 143 R H 0
Q9Y3Z3 145 R Q 0
Q9Y3Z3 201 I N 0
Q9Y3Z3 209 G S 0
Q9Y3Z3 254 M V 0
Q9Y3Z3 369 L S 0
Q9Y3Z3 385 M V 0
> TS_7 
Protein Pos W M Cancer
O14773 127 R Q 0
O14773 153 S P 0
O14773 206 R C 0
O14773 206 R H 0
O14773 277 V M 0
O14773 278 Q P 0
O14773 284 G V 0
O14773 286 N S 0
O14773 287 I N 0
O14773 343 E K 0
O14773 353 T P 0
O14773 365 C R 0
O14773 365 C Y 0
O14773 385 V D 0
O14773 389 G E 0
O14773 422 Q H 0
O14773 428 K N 0
O14773 447 R H 0
O14773 454 A E 0
O14773 473 G R 0
O14773 475 S L 0
O14773 481 F C 0
O14773 482 G R 0
O14773 77 G R 0
O15232 105 F S 0
O15232 120 T M 0
O15232 121 R W 0
O15232 128 A P 0
O15232 134 E K 0
O15232 192 I N 0
O15232 194 V D 0
O15232 195 T K 0
O15232 218 Y N 0
O15232 219 A D 0
O15232 304 C S 0
O15232 70 R H 0
O43612 16 L R 0
O60938 215 T K 0
O60938 247 N S 0
O75398 186 E V 1
O75398 191 K I 1
O75398 191 K N 1
O75398 202 E D 1
O75398 218 R K 1
O75398 364 S N 1
O75398 367 Q H 1
O75398 370 V L 1
O75398 397 Y F 1
O75398 442 V A 1
O75398 449 E K 1
O75398 468 Q H 1
O75398 479 H L 1
O75398 498 E K 1
O75398 526 T N 1
O75398 530 R L 1
O75398 542 Q H 1
O75398 545 A G 1
O75398 545 A V 1
O75800 407 R Q 1
O94827 703 F S 0
O95967 57 E K 0
P00441 101 E G 0
P00441 101 E K 0
P00441 102 D G 0
P00441 102 D N 0
P00441 105 I F 0
P00441 106 S L 0
P00441 107 L V 0
P00441 109 G V 0
P00441 113 I M 0
P00441 113 I T 0
P00441 114 I T 0
P00441 115 G A 0
P00441 116 R G 0
P00441 119 V L 0
P00441 125 D G 0
P00441 125 D V 0
P00441 126 D H 0
P00441 127 L S 0
P00441 135 S N 0
P00441 13 G R 0
P00441 140 N K 0
P00441 145 L F 0
P00441 145 L S 0
P00441 146 A T 0
P00441 147 C R 0
P00441 148 G R 0
P00441 149 V G 0
P00441 149 V I 0
P00441 150 I T 0
P00441 152 I T 0
P00441 15 V G 0
P00441 15 V M 0
P00441 17 G S 0
P00441 21 F C 0
P00441 22 E G 0
P00441 22 E K 0
P00441 23 Q L 0
P00441 38 G R 0
P00441 39 L R 0
P00441 39 L V 0
P00441 42 G D 0
P00441 42 G S 0
P00441 44 H R 0
P00441 46 F C 0
P00441 47 H R 0
P00441 49 H Q 0
P00441 49 H R 0
P00441 50 E K 0
P00441 55 T R 0
P00441 5 A S 0
P00441 5 A T 0
P00441 5 A V 0
P00441 66 N S 0
P00441 68 L R 0
P00441 73 G S 0
P00441 77 D Y 0
P00441 7 C F 0
P00441 85 L F 0
P00441 85 L V 0
P00441 86 G R 0
P00441 87 N S 0
P00441 88 V A 0
P00441 8 V E 0
P00441 90 A T 0
P00441 90 A V 0
P00441 91 D A 0
P00441 91 D V 0
P00441 94 G A 0
P00441 94 G C 0
P00441 94 G D 0
P00441 94 G R 0
P00441 94 G V 0
P00441 98 V M 0
P00441 9 L Q 0
P00441 9 L V 0
P01137 218 R C 0
P01137 218 R H 0
P01137 222 H D 0
P01137 225 C R 0
P01137 81 Y H 0
P02768 242 R H 0
P02768 242 R P 0
P02768 90 L P 0
P05089 11 I T 0
P05089 138 G V 0
P05089 235 G R 0
P05166 106 S R 0
P05166 107 V M 0
P05166 112 G D 0
P05166 131 G R 0
P05166 153 A P 0
P05166 165 R Q 0
P05166 165 R W 0
P05166 168 E K 0
P05166 17 L M 0
P05166 188 G R 0
P05166 198 G D 0
P05166 205 V D 0
P05166 228 P L 0
P05166 246 G V 0
P05166 410 R W 0
P05166 428 T I 0
P05166 430 I L 0
P05166 435 Y C 0
P05166 439 Y C 0
P05166 442 M T 0
P05166 44 R P 0
P05166 468 A T 0
P05166 497 A V 0
P05166 512 R C 0
P05166 519 L P 0
P05166 536 N D 0
P05166 67 R S 0
P08397 111 G R 0
P08397 113 I T 0
P08397 116 R Q 0
P08397 116 R W 0
P08397 119 P L 0
P08397 122 A G 0
P08397 124 V D 0
P08397 149 R L 0
P08397 149 R Q 0
P08397 167 R Q 0
P08397 167 R W 0
P08397 173 R Q 0
P08397 173 R W 0
P08397 177 L R 0
P08397 178 D N 0
P08397 18 M I 0
P08397 195 R C 0
P08397 201 R W 0
P08397 202 V L 0
P08397 209 E K 0
P08397 212 M V 0
P08397 216 G D 0
P08397 217 Q H 0
P08397 217 Q L 0
P08397 219 A D 0
P08397 222 V M 0
P08397 223 E K 0
P08397 225 R G 0
P08397 225 R Q 0
P08397 22 R C 0
P08397 236 G S 0
P08397 238 L R 0
P08397 244 L P 0
P08397 245 L R 0
P08397 247 C F 0
P08397 247 C R 0
P08397 24 G S 0
P08397 250 E A 0
P08397 250 E K 0
P08397 250 E Q 0
P08397 250 E V 0
P08397 252 A T 0
P08397 252 A V 0
P08397 254 L P 0
P08397 256 H N 0
P08397 256 H Y 0
P08397 260 G D 0
P08397 261 C Y 0
P08397 267 V M 0
P08397 269 T I 0
P08397 26 R C 0
P08397 26 R H 0
P08397 270 A D 0
P08397 270 A G 0
P08397 274 G R 0
P08397 278 L P 0
P08397 280 G R 0
P08397 28 S N 0
P08397 31 A P 0
P08397 31 A T 0
P08397 335 G D 0
P08397 335 G S 0
P08397 343 L P 0
P08397 34 Q K 0
P08397 34 Q P 0
P08397 34 Q R 0
P08397 35 T M 0
P08397 42 L S 0
P08397 55 A S 0
P08397 61 D N 0
P08397 61 D Y 0
P08397 78 T P 0
P08397 80 E G 0
P08397 81 L P 0
P08397 85 L R 0
P08397 86 E V 0
P08397 90 V G 0
P08397 92 L P 0
P08397 93 V F 0
P08397 96 S F 0
P08397 98 K R 0
P08397 99 D G 0
P08397 99 D H 0
P08397 99 D N 0
P11413 198 R P 0
P11413 387 R C 0
P11413 394 V L 0
P11413 410 G D 0
P11413 439 R P 0
P15169 178 G D 0
P20807 118 R G 0
P20807 137 C R 0
P20807 162 I L 0
P20807 182 L Q 0
P20807 183 P L 0
P20807 184 T M 0
P20807 189 L P 0
P20807 214 G S 0
P20807 215 S P 0
P20807 217 E K 0
P20807 222 G R 0
P20807 226 E K 0
P20807 232 T I 0
P20807 234 G E 0
P20807 26 P L 0
P20807 319 P L 0
P20807 334 H Q 0
P20807 336 Y N 0
P20807 354 V G 0
P20807 360 W C 0
P20807 437 R C 0
P20807 440 R W 0
P20807 441 G D 0
P20807 445 G R 0
P20807 448 R C 0
P20807 448 R G 0
P20807 448 R H 0
P20807 479 S G 0
P20807 486 Q E 0
P20807 489 R Q 0
P20807 489 R W 0
P20807 490 R Q 0
P20807 490 R W 0
P20807 493 R W 0
P20807 496 G R 0
P20807 4 V I 0
P20807 502 I T 0
P20807 541 R Q 0
P20807 567 G W 0
P20807 572 R Q 0
P20807 572 R W 0
P20807 606 S L 0
P20807 638 Q P 0
P20807 698 R P 0
P20807 702 A V 0
P20807 705 D G 0
P20807 705 D H 0
P20807 731 F S 0
P20807 744 S G 0
P20807 748 R Q 0
P20807 769 R Q 0
P20807 774 H D 0
P20807 77 D N 0
P20807 798 A E 0
P20807 86 S F 0
P23378 283 A P 0
P23378 515 R S 0
P23378 564 S I 0
P24386 471 Q L 0
P30566 100 P A 0
P30566 114 Y H 0
P30566 141 R W 0
P30566 190 R Q 0
P30566 194 R C 0
P30566 246 K E 0
P30566 268 D N 0
P30566 26 M L 0
P30566 2 A V 0
P30566 303 R C 0
P30566 311 L V 0
P30566 318 P L 0
P30566 364 V M 0
P30566 374 R W 0
P30566 395 S R 0
P30566 396 R C 0
P30566 396 R H 0
P30566 3 A V 0
P30566 422 D Y 0
P30566 423 L V 0
P30566 426 R H 0
P30566 430 D N 0
P30566 438 S P 0
P30566 447 S P 0
P30566 450 T S 0
P30566 452 R P 0
P30566 72 I V 0
P31150 423 R P 0
P31150 92 L P 0
P35556 1057 G D 0
P35556 1091 N S 0
P35556 1093 I T 0
P35556 1115 D H 0
P35556 1122 S P 0
P35556 1142 C F 0
P35556 1142 C R 0
P35556 1146 Y C 0
P35556 1156 C F 0
P35556 1161 E K 0
P35556 1179 G C 0
P35556 1198 C Y 0
P35556 1240 C R 0
P35556 1246 C F 0
P35556 1253 C W 0
P35556 1253 C Y 0
P35556 1257 C W 0
P35556 1268 C R 0
P35556 1384 C F 0
P35556 1384 C Y 0
P35556 1408 D N 0
P35556 1425 C R 0
P35556 1434 C S 0
P35556 391 E K 0
P35556 754 G S 0
P35680 110 V G 0
P35680 112 R P 0
P35680 136 Q E 0
P35680 148 S L 0
P35680 148 S W 0
P35680 151 S P 0
P35680 153 H N 0
P35680 156 K E 0
P35680 164 K Q 0
P35680 165 R H 0
P35680 235 R Q 0
P35680 241 A T 0
P35680 260 E D 0
P35680 276 R G 0
P35680 276 R Q 0
P35680 285 G D 0
P35680 295 R C 0
P35680 295 R H 0
P35680 295 R P 0
P35680 36 S F 0
P35680 370 G S 0
P35680 465 S R 0
P35680 61 V G 0
P35680 76 G C 0
P40939 282 V D 0
P40939 305 I N 0
P40939 342 L P 0
P40939 510 E Q 0
P43251 128 F V 0
P43251 171 A T 0
P43251 228 D Y 0
P43251 323 H R 0
P43251 444 D H 0
P43251 451 G D 0
P43251 456 Q H 0
P43251 532 T M 0
P43251 538 R C 0
P49675 169 E G 0
P49675 169 E K 0
P49675 182 R L 0
P49675 217 R T 0
P49675 218 A V 0
P49675 225 M T 0
P49675 275 L P 0
P49747 276 P R 0
P49747 290 D N 0
P49747 299 G R 0
P49747 328 C R 0
P49747 342 D Y 0
P49747 348 C R 0
P49747 349 D V 0
P49747 361 D V 0
P49747 361 D Y 0
P49747 371 C S 0
P49747 387 C G 0
P49747 408 D Y 0
P49747 420 D A 0
P49747 440 G E 0
P49747 440 G R 0
P49747 453 N S 0
P49747 468 C Y 0
P49747 472 D Y 0
P49747 473 D G 0
P49747 482 D G 0
P49747 518 D N 0
P49747 523 N K 0
P49747 585 T M 0
P49747 585 T R 0
P49747 719 G D 0
P51608 100 L R 0
P51608 100 L V 0
P51608 101 P H 0
P51608 101 P L 0
P51608 101 P R 0
P51608 101 P S 0
P51608 101 P T 0
P51608 106 R Q 0
P51608 106 R W 0
P51608 10 E Q 0
P51608 111 R G 0
P51608 120 Y D 0
P51608 124 L F 0
P51608 128 Q P 0
P51608 133 R C 0
P51608 133 R H 0
P51608 134 S C 0
P51608 135 K E 0
P51608 137 E G 0
P51608 140 A V 0
P51608 152 P R 0
P51608 155 F I 0
P51608 155 F S 0
P51608 156 D G 0
P51608 158 T A 0
P51608 158 T M 0
P51608 161 G V 0
P51608 167 R W 0
P51608 210 K I 0
P51608 225 P L 0
P51608 225 P R 0
P51608 284 K E 0
P51608 302 P A 0
P51608 302 P H 0
P51608 302 P L 0
P51608 302 P R 0
P51608 305 K R 0
P51608 306 R C 0
P51608 306 R H 0
P51608 322 P A 0
P51608 322 P L 0
P51608 322 P S 0
P51608 344 R W 0
P51608 399 P L 0
P51608 428 G S 0
P51608 453 R Q 0
P51608 97 D E 0
P51608 97 D Y 0
P55000 15 W R 0
P55000 71 R H 0
P55000 77 C R 0
P55000 86 G R 0
P55000 99 C Y 0
P62913 20 L H 0
Q03393 100 F V 0
Q03393 106 T M 0
Q03393 114 I V 0
Q03393 116 D G 0
Q03393 124 V L 0
Q03393 129 K E 0
Q03393 136 D G 0
Q03393 136 D V 0
Q03393 16 R C 0
Q03393 25 R G 0
Q03393 25 R Q 0
Q03393 26 L F 0
Q03393 35 E G 0
Q03393 36 N K 0
Q03393 47 N D 0
Q03393 52 N S 0
Q03393 56 V M 0
Q03393 67 T M 0
Q03393 70 V D 0
Q03393 87 P L 0
Q03393 87 P S 0
Q03393 96 D N 0
Q03393 97 V M 0
Q03393 99 Y C 0
Q0ZGT2 611 P T 0
Q0ZGT2 652 Y C 0
Q12805 345 R W 0
Q13214 348 R C 1
Q13214 397 D H 1
Q13214 415 T I 1
Q13825 240 A V 0
Q14896 1001 R Q 0
Q14896 1002 P Q 0
Q14896 1027 T S 0
Q14896 1112 F I 0
Q14896 1114 V I 0
Q14896 1130 I T 0
Q14896 1193 A T 0
Q14896 1247 G R 0
Q14896 1254 A T 0
Q14896 161 P S 0
Q14896 219 V L 0
Q14896 228 D N 0
Q14896 237 Y S 0
Q14896 256 V I 0
Q14896 257 H P 0
Q14896 258 E K 0
Q14896 263 G R 0
Q14896 273 R H 0
Q14896 278 G E 0
Q14896 279 G A 0
Q14896 282 R W 0
Q14896 352 L P 0
Q14896 416 A S 0
Q14896 450 E Q 0
Q14896 457 R H 0
Q14896 489 G R 0
Q14896 494 R G 0
Q14896 494 R Q 0
Q14896 501 R Q 0
Q14896 501 R W 0
Q14896 506 G R 0
Q14896 522 G W 0
Q14896 541 E Q 0
Q14896 565 C R 0
Q14896 59 T A 0
Q14896 5 G R 0
Q14896 603 D V 0
Q14896 604 D N 0
Q14896 607 P L 0
Q14896 653 R H 0
Q14896 667 R H 0
Q14896 667 R P 0
Q14896 668 L H 0
Q14896 732 R C 0
Q14896 754 N K 0
Q14896 758 E D 0
Q14896 769 D N 0
Q14896 791 W R 0
Q14896 809 R H 0
Q14896 810 K R 0
Q14896 819 R Q 0
Q14896 832 A T 0
Q14896 832 A V 0
Q14896 833 R T 0
Q14896 833 R W 0
Q14896 872 P H 0
Q14896 947 N T 0
Q14896 997 Q E 0
Q14896 997 Q R 0
Q149N8 1028 N Y 1
Q149N8 438 Q R 1
Q149N8 460 S F 1
Q16836 258 P L 0
Q16836 40 A T 0
Q16836 57 D E 0
Q5JVL4 210 D N 0
Q5JVL4 221 R H 0
Q5JVL4 229 F L 0
Q5JVL4 253 D Y 0
Q5JVL4 353 R W 0
Q5JVL4 77 P T 0
Q6NVY1 122 Y C 0
Q6ZYL4 21 L P 0
Q8N465 147 I S 0
Q8N465 375 D Y 0
Q8N465 439 N D 0
Q8N465 444 V A 0
Q8WTS1 115 S G 0
Q8WTS1 130 Q P 0
Q8WTS1 260 E K 0
Q8WTS1 7 E K 0
Q969X6 565 R W 0
Q96RW7 5345 Q R 0
Q99259 12 S C 0
Q9BV36 35 R W 0
Q9GZT9 317 P R 0
Q9GZT9 371 R H 0
Q9H2D6 1019 G R 0
Q9HCC0 155 R Q 0
Q9HCC0 167 C R 0
Q9HCC0 173 S L 0
Q9HCC0 193 R C 0
Q9HCC0 218 A T 0
Q9HCC0 268 R T 0
Q9HCC0 310 P R 0
Q9HCC0 339 V M 0
Q9HCC0 437 I V 0
Q9HCC0 99 E Q 0
Q9NX18 78 G R 1
Q9UQ13 2 S G 1
Q9Y3I1 378 R G 0
> TS_8 
Protein Pos W M Cancer
O14582 130 V D 0
O14582 47 D Y 0
O14582 73 S L 0
O14582 83 F S 0
O43395 493 P S 0
O43395 494 T M 0
O60806 128 S F 0
O75112 189 S L 0
O75112 206 T I 0
O75112 345 I M 0
O75112 673 D N 0
O75665 138 G S 0
O75665 435 S R 0
O75665 74 S F 0
O75665 79 A T 0
P00367 270 S C 0
P00367 274 R C 0
P00367 318 R K 0
P00367 318 R T 0
P00367 319 Y C 0
P00367 322 R C 0
P00367 322 R H 0
P00367 349 E A 0
P00367 498 S L 0
P00367 499 G D 0
P00367 499 G S 0
P00367 501 S P 0
P00367 507 H Y 0
P01034 94 L Q 0
P02766 104 I N 0
P02766 104 I S 0
P02766 104 I T 0
P02766 109 E K 0
P02766 109 E Q 0
P02766 111 A S 0
P02766 117 A G 0
P02766 117 A S 0
P02766 126 T N 0
P02766 127 I M 0
P02766 127 I V 0
P02766 131 L M 0
P02766 134 Y C 0
P02766 134 Y H 0
P02766 136 Y S 0
P02766 140 A S 0
P02766 142 V A 0
P02766 142 V I 0
P02766 144 N S 0
P02766 30 C R 0
P02766 32 L P 0
P02766 38 D E 0
P02766 38 D G 0
P02766 40 V I 0
P02766 43 S N 0
P02766 44 P S 0
P02766 48 V M 0
P02766 50 V A 0
P02766 50 V G 0
P02766 50 V L 0
P02766 50 V M 0
P02766 53 F I 0
P02766 53 F L 0
P02766 53 F V 0
P02766 54 R T 0
P02766 55 K N 0
P02766 56 A P 0
P02766 58 D A 0
P02766 58 D V 0
P02766 61 W L 0
P02766 62 E D 0
P02766 62 E G 0
P02766 64 F S 0
P02766 65 A D 0
P02766 65 A S 0
P02766 65 A T 0
P02766 67 G A 0
P02766 67 G E 0
P02766 67 G R 0
P02766 67 G V 0
P02766 69 T A 0
P02766 69 T I 0
P02766 70 S I 0
P02766 70 S R 0
P02766 72 S P 0
P02766 73 G E 0
P02766 74 E G 0
P02766 74 E K 0
P02766 75 L P 0
P02766 75 L Q 0
P02766 78 L H 0
P02766 78 L R 0
P02766 79 T K 0
P02766 80 T A 0
P02766 81 E G 0
P02766 81 E K 0
P02766 84 F L 0
P02766 88 I L 0
P02766 89 Y H 0
P02766 90 K N 0
P02766 91 V A 0
P02766 93 I V 0
P02766 97 S Y 0
P02766 98 Y F 0
P04637 138 A S 1
P04637 210 N Y 1
P04637 251 I M 1
P04637 321 K E 1
P04637 325 G V 1
P05062 135 C R 0
P05062 150 A P 0
P05062 175 A D 0
P05062 178 C R 0
P05062 185 P R 0
P05062 222 V F 0
P05062 229 L P 0
P05062 257 L P 0
P05062 284 L P 0
P05062 304 R Q 0
P05062 304 R W 0
P05062 335 N K 0
P05062 338 A V 0
P05062 74 I T 0
P08236 136 G R 0
P08236 148 P S 0
P08236 150 E K 0
P08236 152 D G 0
P08236 176 L F 0
P08236 216 R W 0
P08236 243 L P 0
P08236 30 P S 0
P08236 320 Y C 0
P08236 320 Y S 0
P08236 339 N S 0
P08236 350 K N 0
P08236 351 H Y 0
P08236 354 A V 0
P08236 362 D N 0
P08236 364 P L 0
P08236 374 R C 0
P08236 382 R C 0
P08236 382 R H 0
P08236 38 C G 0
P08236 408 P S 0
P08236 415 P L 0
P08236 435 R P 0
P08236 477 R W 0
P08236 495 Y C 0
P08236 508 Y C 0
P08236 52 S F 0
P08236 540 E K 0
P08236 572 G D 0
P08236 577 R L 0
P08236 606 K N 0
P08236 607 G A 0
P08236 611 R W 0
P08236 619 A V 0
P08236 626 Y H 0
P08236 627 W C 0
P11387 370 M T 1
P11387 533 D G 1
P11387 722 N S 1
P11387 729 T A 1
P14854 20 R H 0
P19429 141 R Q 0
P19429 144 L Q 0
P19429 145 R G 0
P19429 145 R W 0
P19429 157 A V 0
P19429 162 R P 0
P19429 162 R Q 0
P19429 166 S F 0
P19429 171 A T 0
P19429 178 K E 0
P19429 186 R Q 0
P19429 190 D H 0
P19429 192 R H 0
P19429 196 D N 0
P19429 204 R H 0
P19429 206 K Q 0
P19429 2 A V 0
P19429 82 P S 0
P20711 102 G S 0
P20711 147 S R 0
P20711 250 S F 0
P20711 275 A T 0
P20711 309 F L 0
P20711 347 R Q 0
P20711 408 L I 0
P20711 47 P H 0
P20711 91 A V 0
P23025 108 C F 0
P23025 130 R K 0
P23025 185 Q H 0
P23025 244 H R 0
P23025 94 P L 0
P30154 101 L P 1
P30154 15 G A 1
P30154 343 K E 1
P30154 365 S P 1
P30154 448 V A 1
P30154 498 V E 1
P30154 499 L I 1
P30154 500 V G 1
P30154 504 D G 1
P30154 545 V A 1
P30154 65 P S 1
P30154 8 G R 1
P30154 90 G D 1
P35520 101 L P 0
P35520 102 K N 0
P35520 102 K Q 0
P35520 109 C R 0
P35520 114 A V 0
P35520 116 G R 0
P35520 121 R C 0
P35520 121 R H 0
P35520 121 R L 0
P35520 125 R P 0
P35520 125 R Q 0
P35520 125 R W 0
P35520 126 M V 0
P35520 128 E D 0
P35520 131 E D 0
P35520 139 G R 0
P35520 143 I M 0
P35520 144 E K 0
P35520 145 P L 0
P35520 148 G R 0
P35520 151 G R 0
P35520 152 I M 0
P35520 154 L Q 0
P35520 155 A T 0
P35520 155 A V 0
P35520 165 C Y 0
P35520 168 V A 0
P35520 168 V M 0
P35520 173 M V 0
P35520 176 E K 0
P35520 180 V A 0
P35520 191 T M 0
P35520 198 D V 0
P35520 224 R H 0
P35520 226 A T 0
P35520 228 N K 0
P35520 228 N S 0
P35520 231 A P 0
P35520 234 D N 0
P35520 239 E K 0
P35520 257 T M 0
P35520 262 T M 0
P35520 262 T R 0
P35520 266 R G 0
P35520 266 R K 0
P35520 275 C Y 0
P35520 278 I T 0
P35520 288 A P 0
P35520 288 A T 0
P35520 290 P L 0
P35520 302 E K 0
P35520 305 G R 0
P35520 307 G S 0
P35520 320 V A 0
P35520 331 A E 0
P35520 331 A V 0
P35520 336 R C 0
P35520 336 R H 0
P35520 338 L P 0
P35520 347 G S 0
P35520 349 S N 0
P35520 352 S N 0
P35520 353 T M 0
P35520 354 V M 0
P35520 355 A P 0
P35520 361 A T 0
P35520 369 R C 0
P35520 369 R H 0
P35520 370 C Y 0
P35520 371 V M 0
P35520 376 D N 0
P35520 379 R Q 0
P35520 379 R W 0
P35520 384 K E 0
P35520 384 K N 0
P35520 391 M I 0
P35520 422 P L 0
P35520 434 T N 0
P35520 435 I T 0
P35520 439 R Q 0
P35520 444 D N 0
P35520 454 V E 0
P35520 456 L P 0
P35520 466 S L 0
P35520 491 R C 0
P35520 49 P L 0
P35520 526 Q K 0
P35520 534 V D 0
P35520 539 L S 0
P35520 58 R W 0
P35520 65 H R 0
P35520 78 P R 0
P35520 85 G R 0
P35520 88 P S 0
P37058 130 N S 0
P37058 176 Q P 0
P37058 203 A V 0
P37058 205 V E 0
P37058 208 F I 0
P37058 215 E D 0
P37058 232 S L 0
P37058 235 M V 0
P37058 268 C Y 0
P37058 282 P L 0
P37058 56 A T 0
P37058 65 S L 0
P37058 80 R Q 0
P37058 80 R W 0
P43235 146 G R 0
P43235 277 A V 0
P43235 309 L P 0
P43235 79 G E 0
P48788 174 R Q 0
P49247 135 A V 0
P50461 44 L P 0
P50461 4 W R 0
P50461 58 C G 0
P51587 1036 E K 1
P51587 1106 S R 1
P51587 1172 S L 1
P51587 1179 S N 1
P51587 118 R H 1
P51587 1445 K T 1
P51587 1524 F V 1
P51587 1529 G R 1
P51587 1679 T I 1
P51587 1690 K N 1
P51587 1730 N Y 1
P51587 1771 G D 1
P51587 1804 V A 1
P51587 1887 T M 1
P51587 1901 E K 1
P51587 1929 I V 1
P51587 192 M T 1
P51587 201 P R 1
P51587 2031 T A 1
P51587 2072 S C 1
P51587 2089 E D 1
P51587 2094 Y C 1
P51587 2096 P L 1
P51587 2118 V L 1
P51587 211 V A 1
P51587 2128 K N 1
P51587 2135 N H 1
P51587 2222 Y C 1
P51587 222 P S 1
P51587 2274 G V 1
P51587 2275 E G 1
P51587 2293 F L 1
P51587 2336 R H 0
P51587 2353 G R 1
P51587 2415 H N 1
P51587 2421 Q H 1
P51587 2456 Q E 1
P51587 2488 R K 1
P51587 2502 R H 1
P51587 2510 L P 0
P51587 2515 T I 1
P51587 25 G R 1
P51587 2626 W C 0
P51587 2722 T R 1
P51587 2723 D H 1
P51587 2728 V I 1
P51587 2729 K N 1
P51587 2793 G R 1
P51587 2950 K N 1
P51587 3013 T I 1
P51587 3063 P S 1
P51587 3098 Y H 1
P51587 3103 I M 1
P51587 3118 M T 1
P51587 3124 N I 1
P51587 315 C S 1
P51587 3196 K E 1
P51587 31 W C 1
P51587 31 W R 1
P51587 326 S R 1
P51587 327 K E 1
P51587 32 F L 1
P51587 3300 P S 1
P51587 3357 T R 1
P51587 355 V L 1
P51587 405 G R 1
P51587 42 Y C 1
P51587 431 T I 1
P51587 448 R H 1
P51587 462 E G 1
P51587 505 I T 1
P51587 53 K R 1
P51587 554 C W 1
P51587 60 N S 1
P51587 613 L R 1
P51587 630 T I 1
P51587 64 T I 1
P51587 728 D A 1
P51587 729 I M 1
P51587 75 A P 1
P51587 81 F L 1
P51587 935 D N 1
P51659 16 G S 0
P54868 167 Y C 0
P54868 174 F L 0
P54868 212 G R 0
P54868 500 R H 0
P54868 54 V M 0
P61916 120 P S 0
P61916 30 V M 0
P61916 39 V M 0
P61916 47 C F 0
P61916 67 S P 0
P61916 93 C F 0
P61916 99 C R 0
P80365 179 L R 0
P80365 180 S F 0
P80365 186 R C 0
P80365 208 R C 0
P80365 208 R H 0
P80365 213 R C 0
P80365 237 A V 0
P80365 244 D N 0
P80365 250 L R 0
P80365 279 R C 0
P80365 328 A V 0
P80365 337 R C 0
Q02252 446 G R 0
Q13155 209 G S 1
Q13155 92 I V 1
Q13642 122 W S 0
Q13642 123 H Y 0
Q13642 132 C F 0
Q13642 153 C R 0
Q13642 153 C Y 0
Q13642 224 C W 0
Q14749 141 N S 0
Q14749 177 H N 0
Q14749 50 L P 0
Q53GS7 569 R H 0
Q53GS7 617 V M 0
Q53GS7 684 I T 0
Q6ZVD7 153 Y H 0
Q6ZVD7 18 R P 0
Q6ZVD7 825 N I 0
Q8N335 124 I V 0
Q8N335 273 R C 0
Q8N335 280 A V 0
Q8N335 83 E K 0
Q8TF17 529 R Q 0
Q8TF17 657 E K 0
Q8TF17 658 R C 0
Q92698 325 G R 1
Q92698 444 V E 1
Q92698 63 P H 1
Q969H0 465 R C 1
Q969H0 505 R L 1
Q96NR8 151 H D 0
Q96NR8 151 H N 0
Q96NR8 175 S P 0
Q96NR8 226 Y C 0
Q96NR8 230 P A 0
Q96NR8 49 T M 0
Q96NR8 51 I N 0
Q96NR8 99 L I 0
Q99217 37 T I 0
Q99217 4 W S 0
Q99217 56 P T 0
Q99593 237 R Q 0
Q99593 237 R W 0
Q99593 49 Q K 0
Q99593 54 I T 0
Q99593 80 G R 0
Q99714 122 L V 0
Q99714 130 R C 0
Q99714 247 N S 0
Q9BUP3 106 R S 1
Q9BUP3 108 D Y 1
Q9BUP3 116 A T 1
Q9BUP3 134 G V 1
Q9BUP3 144 L I 1
Q9H0P0 137 D V 0
Q9H0P0 181 L P 0
Q9H0P0 229 N S 0
Q9H0P0 280 G R 0
Q9H3D4 184 S L 1
Q9H3D4 204 Q L 1
Q9H3D4 232 K E 0
Q9H3D4 233 K E 0
Q9H3D4 243 R Q 0
Q9H3D4 243 R W 0
Q9H3D4 266 R Q 0
Q9H3D4 279 P H 1
Q9H3D4 308 C Y 0
Q9H3D4 311 S N 0
Q9H3D4 318 R C 0
Q9H3D4 318 R Q 0
Q9H3D4 319 R C 0
Q9H3D4 319 R H 0
Q9H3D4 319 R S 0
Q9H3D4 337 R Q 0
Q9H3D4 343 R Q 0
Q9H3D4 343 R W 0
Q9H3D4 345 C R 0
Q9H3D4 347 C S 0
Q9H3D4 348 P S 0
Q9H3D4 351 D G 0
Q9H3D4 351 D H 0
Q9H3D4 352 R G 0
Q9H3D4 549 I T 0
Q9H3D4 553 L F 0
Q9H3D4 560 S A 1
Q9H3D4 561 C G 0
Q9H3D4 580 S P 0
Q9H4B6 185 A D 1
Q9NVV9 81 F L 0
Q9NZC7 111 T S 1
Q9NZC7 120 R W 1
Q9NZC7 314 R H 1
Q9ULL8 1089 S L 0
Q9UNA1 417 N S 1
Q9Y620 418 D Y 1
Q9Y620 593 N S 1
> TS_9 
Protein Pos W M Cancer
O00755 109 A T 0
O00755 292 R C 0
O43175 135 R W 0
O43175 261 V M 0
O43175 373 A T 0
O43175 377 G S 0
O43175 425 V M 0
O43175 490 V M 0
O43819 140 E K 0
O43819 171 R W 0
O43819 225 S F 0
O43918 15 R C 0
O43918 15 R L 0
O43918 16 T M 0
O43918 21 A V 0
O43918 228 G W 0
O43918 252 P L 0
O43918 28 L P 0
O43918 29 L P 0
O43918 301 V M 0
O43918 311 C Y 0
O43918 326 P L 0
O43918 326 P Q 0
O43918 539 P L 0
O43918 77 F S 0
O43918 78 W R 0
O43918 80 V L 0
O43918 83 K E 0
O43918 85 Y C 0
O43918 90 Y C 0
O43918 93 L R 0
O60333 98 Q L 0
O75503 209 Y D 0
O75503 230 D N 0
O75503 330 W C 0
O75503 63 R H 0
O75503 63 R P 0
O75880 174 P L 0
O96033 7 V F 0
P01024 1320 R Q 0
P01024 549 D N 0
P02656 78 K E 0
P02671 545 E V 0
P02671 573 R L 0
P02675 196 R C 0
P02675 383 L R 0
P02675 430 G D 0
P04181 154 R L 0
P04181 180 R T 0
P04181 226 A V 0
P04181 241 P L 0
P04181 245 Y C 0
P04181 250 R P 0
P04181 267 T I 0
P04181 270 A P 0
P04181 271 R K 0
P04181 319 H Y 0
P04181 332 V M 0
P04181 353 G D 0
P04181 375 G A 0
P04181 394 C R 0
P04181 402 L P 0
P04181 417 P L 0
P04181 54 N K 0
P04181 55 Y H 0
P04181 89 N K 0
P04181 90 Q E 0
P04181 93 C F 0
P07954 107 N T 1
P07954 117 A P 1
P07954 180 H R 1
P07954 185 Q R 1
P07954 233 R H 1
P07954 282 G V 1
P07954 308 A T 0
P07954 312 F C 0
P07954 328 M R 1
P07954 425 D V 0
P11172 109 V G 0
P11172 429 G R 0
P11172 96 R G 0
P12271 151 R Q 0
P12271 226 M K 0
P12271 234 R W 0
P13929 156 G D 0
P13929 374 G E 0
P18077 33 V I 0
P22557 159 D Y 0
P22557 199 Y H 0
P22557 204 R Q 0
P22557 388 T S 0
P22557 411 R C 0
P22557 448 R Q 0
P22557 452 R C 0
P22557 476 I N 0
P22557 560 R H 0
P30038 352 S L 0
P35475 133 M I 0
P35475 182 E K 0
P35475 208 G D 0
P35475 218 L P 0
P35475 238 L Q 0
P35475 260 S F 0
P35475 327 A P 0
P35475 346 L R 0
P35475 349 D N 0
P35475 349 D Y 0
P35475 350 N I 0
P35475 363 R C 0
P35475 366 T P 0
P35475 380 Q R 0
P35475 383 R H 0
P35475 388 T R 0
P35475 409 G R 0
P35475 423 S R 0
P35475 489 R P 0
P35475 490 L P 0
P35475 492 R P 0
P35475 496 P L 0
P35475 504 M T 0
P35475 51 G D 0
P35475 533 P R 0
P35475 602 F I 0
P35475 619 R G 0
P35475 626 W R 0
P35475 628 R P 0
P35475 75 A T 0
P35475 79 A V 0
P35475 82 H P 0
P35475 89 R Q 0
P35475 89 R W 0
P42898 157 R Q 0
P42898 227 T M 0
P42898 251 P L 0
P42898 323 L P 0
P42898 324 N S 0
P42898 325 R C 0
P42898 335 R C 0
P42898 339 W G 0
P42898 357 R C 0
P42898 377 R C 0
P42898 387 G D 0
P42898 51 R P 0
P42898 52 R Q 0
P42898 572 P L 0
P42898 586 E K 0
P43246 102 V I 1
P43246 127 N S 1
P43246 139 N S 1
P43246 13 S I 1
P43246 145 I M 1
P43246 161 V D 1
P43246 162 G A 1
P43246 162 G R 1
P43246 163 V D 1
P43246 163 V G 1
P43246 164 G R 1
P43246 167 D H 1
P43246 169 I V 1
P43246 173 L P 1
P43246 175 L P 1
P43246 17 V F 1
P43246 187 L P 1
P43246 198 E G 1
P43246 199 C R 1
P43246 216 I V 1
P43246 246 K Q 1
P43246 283 D Y 1
P43246 2 A T 1
P43246 305 A T 1
P43246 323 S C 1
P43246 323 S Y 1
P43246 333 C Y 1
P43246 335 T I 1
P43246 336 P S 1
P43246 33 T P 1
P43246 342 V I 1
P43246 349 P L 1
P43246 359 R S 1
P43246 390 L F 1
P43246 393 K M 1
P43246 44 T M 1
P43246 45 A V 1
P43246 46 H Q 1
P43246 492 M V 1
P43246 524 R P 1
P43246 552 T P 1
P43246 554 S R 1
P43246 562 E V 1
P43246 564 T A 1
P43246 583 N S 1
P43246 596 N S 1
P43246 600 A V 1
P43246 603 D N 1
P43246 622 P L 1
P43246 629 Q R 1
P43246 636 A P 1
P43246 639 H R 1
P43246 639 H Y 1
P43246 647 E K 1
P43246 660 D G 1
P43246 671 N Y 1
P43246 688 M I 1
P43246 692 G R 1
P43246 697 C F 1
P43246 697 C R 1
P43246 714 A V 1
P43246 723 S F 1
P43246 749 E K 1
P43246 813 M V 1
P43246 824 Q E 1
P43246 834 A T 1
P43246 839 H R 1
P43246 845 K E 1
P43246 853 E A 1
P43246 868 P A 1
P43246 870 A G 1
P43246 873 C G 1
P43246 886 E G 1
P43246 905 T R 1
P43246 923 V E 1
P43246 931 K T 1
P43246 93 L F 1
P43246 98 Y C 1
P48728 145 N I 0
P48728 211 E K 0
P48728 269 G D 0
P48728 276 D H 0
P48728 320 R H 0
P48728 42 H R 0
P48728 47 G R 0
P49638 101 H Q 0
P49638 120 A T 0
P49638 141 E K 0
P49638 192 R H 0
P49638 221 R W 0
P49638 246 G R 0
P49638 59 R W 0
P51580 154 A T 0
P51580 215 R H 0
P51580 227 H Q 0
P51580 240 Y C 0
P51580 80 A P 0
P52701 1163 E V 1
P52701 1193 E K 1
P52701 20 A V 1
P52701 340 F S 1
P52701 449 L P 1
P52701 492 M V 1
P52701 772 R W 1
P52701 878 V A 1
P52701 901 R H 1
P54840 339 A P 0
P54840 39 N S 0
P54840 446 H D 0
P54840 479 P Q 0
P54840 483 S P 0
P54840 491 M R 0
P61769 11 A P 0
Q01831 334 P H 0
Q12840 198 M T 0
Q12840 204 R Q 0
Q12840 251 E K 0
Q12840 253 K N 0
Q12840 256 N S 0
Q12840 257 K N 0
Q12840 276 Y C 0
Q12840 280 R C 0
Q12840 280 R H 0
Q12840 280 R L 0
Q12840 361 A V 0
Q12840 63 Y C 0
Q13148 169 D G 0
Q13148 267 N S 0
Q13148 287 G S 0
Q13148 290 G A 0
Q13148 294 G A 0
Q13148 294 G V 0
Q13148 295 G R 0
Q13148 295 G S 0
Q13148 298 G S 0
Q13148 315 A T 0
Q13148 331 Q K 0
Q13148 332 S N 0
Q13148 335 G D 0
Q13148 337 M V 0
Q13148 343 Q R 0
Q13148 348 G C 0
Q13148 361 R S 0
Q13148 379 S C 0
Q13148 379 S P 0
Q13148 382 A T 0
Q13148 390 N D 0
Q13148 390 N S 0
Q13148 393 S L 0
Q13501 387 P L 0
Q13501 392 P L 0
Q13501 399 S P 0
Q13501 404 M T 0
Q13501 404 M V 0
Q13501 411 G S 0
Q13501 425 G R 0
Q13509 262 R C 0
Q13509 262 R H 0
Q13509 302 A T 0
Q13509 380 R C 0
Q13509 410 E K 0
Q13509 417 D H 0
Q13509 417 D N 0
Q13509 62 R Q 0
Q14683 1049 R Q 0
Q14683 1085 Y C 0
Q14683 1122 F L 0
Q14683 1123 R W 0
Q14683 133 F V 0
Q14683 141 E K 0
Q14683 196 R H 0
Q14683 398 R Q 0
Q14683 493 E A 0
Q14683 496 R C 0
Q14683 496 R H 0
Q14683 693 R G 0
Q14683 711 R W 0
Q14683 781 C F 0
Q14683 790 R Q 0
Q14683 816 R G 0
Q16719 198 T A 0
Q6Y7W6 112 T A 0
Q6Y7W6 1242 V I 0
Q6Y7W6 278 I V 0
Q6Y7W6 335 S T 0
Q6Y7W6 457 N T 0
Q6Y7W6 606 D E 0
Q71U36 188 I L 0
Q71U36 263 P T 0
Q71U36 264 R C 0
Q71U36 286 L F 0
Q71U36 402 R C 0
Q71U36 402 R H 0
Q71U36 419 S L 0
Q8N159 200 C R 0
Q8N159 279 A P 0
Q8N159 410 S P 0
Q8N159 430 L P 0
Q8N159 484 W R 0
Q8N159 518 A T 0
Q8TDP1 143 K I 0
Q8TDP1 69 R W 0
Q93099 122 A D 0
Q93099 153 D G 0
Q93099 161 G R 0
Q93099 168 E K 0
Q93099 189 S I 0
Q93099 216 I T 0
Q93099 225 R H 0
Q93099 227 F S 0
Q93099 230 P S 0
Q93099 230 P T 0
Q93099 25 L P 0
Q93099 270 G R 0
Q93099 291 D E 0
Q93099 300 V G 0
Q93099 330 R S 0
Q93099 368 M V 0
Q93099 371 H R 0
Q93099 42 E A 0
Q93099 60 W G 0
Q93099 62 Y C 0
Q93099 97 W G 0
Q96L73 1616 H L 0
Q96L73 1637 L P 0
Q96L73 1674 C W 0
Q96L73 1687 I N 0
Q96L73 1792 G V 0
Q96L73 1925 C R 0
Q96L73 1955 G D 0
Q96L73 1984 R Q 0
Q96L73 1997 Y C 0
Q96L73 2005 R Q 0
Q96L73 2017 R Q 0
Q96L73 2017 R W 0
Q96L73 2143 H Q 0
Q96L73 2183 C S 0
Q96T21 540 R Q 0
Q9BSV6 58 R W 0
Q9GZX7 106 L P 0
Q9GZX7 139 M V 0
Q9GZX7 151 F S 0
Q9GZX7 24 R W 0
Q9GZX7 80 W R 0
Q9NVS9 229 R W 0
Q9NXR8 20 D G 1
Q9UK53 335 A D 1
Q9UK53 358 C S 1
Q9UK53 359 N S 1
Q9ULV5 115 L P 0
Q9ULV5 120 R C 0
Q9ULV5 20 A D 0
Q9ULV5 74 R H 0
Q9ULV5 87 I V 0
Q9UPP1 315 F S 0
Q9Y4J8 121 P L 0
